# Supplementary material for: 6-Ferrocenoyl-7-phenyl­spiro­[hexa­hydro­pyrrolo­[1,2-c][1,3]thia­zole-5,11′-indeno­[1,2-b]quinoxaline]
Source: Acta Crystallogr Sect E Struct Rep Online. 2013 Aug 17;69(Pt 9):m500. doi: 10.1107/S1600536813022605 (PMC3884422; doi:10.1107/S1600536813022605)
Supplement: Supplementary file 1 [file e-69-0m500-sup1.cif]

##############################################################################
#                                                                            #
# This CIF contains the data in a paper accepted for publication in          #
# Acta Crystallographica Section E. It conforms to the requirements of       #
# Notes for Authors for Acta Crystallographica Section E, and has been       #
# peer reviewed under the auspices of the IUCr Commission on Journals.       #
#                                                                            #
# Full details of the Crystallographic Information File format               #
# are given in the paper "The Crystallographic Information File (CIF):       #
# a New Standard Archive File for Crystallography" by S. R. Hall, F. H.      #
# Allen and I. D. Brown [Acta Cryst. (1991), A47, 655-685].                  #
#                                                                            #
# The current version of the core CIF dictionary is obtainable from          #
# ftp://ftp.iucr.org/pub/cif_core.dic.                                       #
#                                                                            #
# Software is freely available for graphical display of the structure(s)     #
# in this CIF. For information consult the CIF software page                 #
# http://www.iucr.org/resources/cif/software.                                #
#                                                                            #
# This file may be used for bona fide research purposes within the           #
# scientific community so long as proper attribution is given to the journal # 
# article from which it was obtained.                                        #
#                                                                            #
##############################################################################
data_global
_audit_creation_method     SHELXL-97
_journal_date_recd_electronic     2013-08-01
_journal_date_accepted     2013-08-12
_journal_name_full     'Acta Crystallographica, Section E'
_journal_year     2013
_journal_volume     69
_journal_issue      9
_journal_page_first     m500
_journal_page_last     m500
_journal_paper_category     QM
_journal_paper_doi     10.1107/S1600536813022605
_journal_coeditor_code     SU2630
_publ_contact_author_name     'Devadasan Velmurugan'
_publ_contact_author_address
;
CAS in Crystallography and Biophysics
University of madras
Maraimalai campus(guindy campus)
Chennai 600 025
India
;
_publ_contact_author_email     'shirai2011@gmail.com'
_publ_contact_author_fax     '044 091 2499 3057'
_publ_contact_author_phone     '044 091 24484170'
_publ_section_title
;\
6-Ferrocenoyl-7-phenylspiro[hexahydropyrrolo[1,2-<i>c</i>][1,3]thiazole-5,11'-\
indeno[1,2-<i>b</i>]quinoxaline]
;
loop_
    _publ_author_name
    _publ_author_address
    'Sivasubramanian Suhitha'
;
Centre of Advanced Study in Crystallography and Biophysics
University of Madras
Guindy Campus
Chennai 600 025
India
;
    'Krishnaswamy Gunasekaran'
;
Centre of Advanced Study in Crystallography and Biophysics
University of Madras
Guindy Campus
Chennai 600 025
India
;
    'Adukamparai Rajukrishnan Sureshbabu'
;
Department of Organic Chemistry
University of Madras
Guindy Campus
Chennai 600 025
India
;
    'Raghavachary Raghunathan'
;
Department of Organic Chemistry
University of Madras
Guindy Campus
Chennai 600 025
India
;
    'Devadasan Velmurugan'
;
Centre of Advanced Study in Crystallography and Biophysics
University of Madras
Guindy Campus
Chennai 600 025
India
;
data_I
_audit_creation_method     SHELXL-97
_chemical_name_systematic
;\
6-Ferrocenoyl-7-phenylspiro[hexahydropyrrolo[1,2-<i>c</i>][1,3]thiazole-5,11'-\
indeno[1,2-<i>b</i>]quinoxaline]
;
_chemical_name_common     ?
_chemical_formula_moiety     'C37 H29 Fe N3 O S'
_chemical_formula_sum     'C37 H29 Fe N3 O S'
_chemical_formula_iupac     '[Fe (C5 H5) (C32 H24 N3 O S)]'
_chemical_formula_weight     619.55
_chemical_melting_point     ?
_symmetry_cell_setting     triclinic
_symmetry_space_group_name_H-M     'P -1'
_symmetry_space_group_name_Hall     '-P 1'
loop_
    _symmetry_equiv_pos_as_xyz
    'x, y, z'
    '-x, -y, -z'
_cell_length_a     9.5687(3)
_cell_length_b     10.0175(3)
_cell_length_c     17.1768(5)
_cell_angle_alpha     80.367(2)
_cell_angle_beta     75.4300(10)
_cell_angle_gamma     65.2930(10)
_cell_volume     1444.02(8)
_cell_formula_units_Z     2
_cell_measurement_reflns_used     5884
_cell_measurement_theta_min     1.23
_cell_measurement_theta_max     26.38
_cell_measurement_temperature     293(2)
_exptl_crystal_description     Block
_exptl_crystal_colour     Colourless
_exptl_crystal_size_max     0.30
_exptl_crystal_size_mid     0.25
_exptl_crystal_size_min     0.20
_exptl_crystal_density_diffrn     1.425
_exptl_crystal_density_meas     ?
_exptl_crystal_density_method     'not measured'
_exptl_crystal_F_000     644
_exptl_absorpt_coefficient_mu     0.631
_exptl_absorpt_correction_type     multi-scan
_exptl_absorpt_process_details     '(<i>SADABS</i>; Bruker, 2008)'
_exptl_absorpt_correction_T_min     0.8332
_exptl_absorpt_correction_T_max     0.8842
_exptl_special_details     ?
_diffrn_ambient_temperature     293(2)
_diffrn_radiation_type     MoK\a
_diffrn_radiation_wavelength     0.71073
_diffrn_radiation_source     'fine-focus sealed tube'
_diffrn_radiation_monochromator     graphite
_diffrn_measurement_device_type     'Bruker SMART APEXII area-detector'
_diffrn_measurement_method     '\w and \f scans'
_diffrn_detector_area_resol_mean     ?
_diffrn_reflns_number     21307
_diffrn_reflns_av_R_equivalents     0.0253
_diffrn_reflns_av_sigmaI/netI     0.0189
_diffrn_reflns_theta_min     1.23
_diffrn_reflns_theta_max     26.38
_diffrn_reflns_theta_full     26.38
_diffrn_measured_fraction_theta_max     0.996
_diffrn_measured_fraction_theta_full     0.996
_diffrn_reflns_limit_h_min     -11
_diffrn_reflns_limit_h_max     11
_diffrn_reflns_limit_k_min     -12
_diffrn_reflns_limit_k_max     12
_diffrn_reflns_limit_l_min     -21
_diffrn_reflns_limit_l_max     21
_diffrn_standards_number     ?
_diffrn_standards_interval_count     ?
_diffrn_standards_interval_time     ?
_diffrn_standards_decay_%     ?
_refine_special_details
;
 Refinement of F^2^ against ALL reflections.  The weighted R-factor wR and
 goodness of fit S are based on F^2^, conventional R-factors R are based
 on F, with F set to zero for negative F^2^. The threshold expression of
 F^2^ > 2sigma(F^2^) is used only for calculating R-factors(gt) etc. and is
 not relevant to the choice of reflections for refinement.  R-factors based
 on F^2^ are statistically about twice as large as those based on F, and R-
 factors based on ALL data will be even larger.
;
_reflns_number_total     5884
_reflns_number_gt     5158
_reflns_threshold_expression     I>2sigma(I)
_refine_ls_structure_factor_coef     Fsqd
_refine_ls_matrix_type     full
_refine_ls_R_factor_all     0.0394
_refine_ls_R_factor_gt     0.0336
_refine_ls_wR_factor_gt     0.0892
_refine_ls_wR_factor_ref     0.0937
_refine_ls_goodness_of_fit_ref     1.023
_refine_ls_restrained_S_all     1.023
_refine_ls_number_reflns     5884
_refine_ls_number_parameters     388
_refine_ls_number_restraints     0
_refine_ls_hydrogen_treatment     constr
_refine_ls_weighting_scheme     calc
_refine_ls_weighting_details
         'calc w=1/[\s^2^(Fo^2^)+(0.0468P)^2^+0.5453P] where P=(Fo^2^+2Fc^2^)/3'
_atom_sites_solution_hydrogens     geom
_atom_sites_solution_primary     direct
_atom_sites_solution_secondary     difmap
_refine_ls_shift/su_max     0.000
_refine_ls_shift/su_mean     0.000
_refine_diff_density_max     0.299
_refine_diff_density_min     -0.333
_refine_ls_extinction_method     none
_refine_ls_extinction_coef     ?
loop_
    _atom_type_symbol
    _atom_type_description
    _atom_type_scat_dispersion_real
    _atom_type_scat_dispersion_imag
    _atom_type_scat_source
    'C' 'C' 0.0033 0.0016
                         'International Tables Vol C Tables 4.2.6.8 and 6.1.1.4'
    'H' 'H' 0.0000 0.0000
                         'International Tables Vol C Tables 4.2.6.8 and 6.1.1.4'
    'N' 'N' 0.0061 0.0033
                         'International Tables Vol C Tables 4.2.6.8 and 6.1.1.4'
    'O' 'O' 0.0106 0.0060
                         'International Tables Vol C Tables 4.2.6.8 and 6.1.1.4'
    'S' 'S' 0.1246 0.1234
                         'International Tables Vol C Tables 4.2.6.8 and 6.1.1.4'
    'Fe' 'Fe' 0.3463 0.8444
                         'International Tables Vol C Tables 4.2.6.8 and 6.1.1.4'
_computing_data_collection     'APEX2 (Bruker, 2008)'
_computing_cell_refinement     'SAINT (Bruker, 2008)'
_computing_data_reduction     'SAINT (Bruker, 2008)'
_computing_structure_solution     'SHELXS97 (Sheldrick, 2008)'
_computing_structure_refinement     'SHELXL97 (Sheldrick, 2008)'
_computing_molecular_graphics     'ORTEP-3 for Windows (Farrugia, 2012)'
_computing_publication_material
                            'SHELXL97 (Sheldrick, 2008) and PLATON (Spek, 2009)'
loop_
    _atom_site_type_symbol
    _atom_site_label
    _atom_site_fract_x
    _atom_site_fract_y
    _atom_site_fract_z
    _atom_site_U_iso_or_equiv
    _atom_site_adp_type
    _atom_site_calc_flag
    _atom_site_refinement_flags
    _atom_site_occupancy
    _atom_site_symmetry_multiplicity
    _atom_site_disorder_assembly
    _atom_site_disorder_group
    C C1 0.5950(2) -0.2678(2) 0.33088(13) 0.0572(5) Uani d . 1 1 . .
    H H1 0.6174 -0.3016 0.2801 0.069 Uiso calc R 1 1 . .
    C C2 0.7052(2) -0.3259(2) 0.37816(16) 0.0640(6) Uani d . 1 1 . .
    H H2 0.8026 -0.3984 0.3590 0.077 Uiso calc R 1 1 . .
    C C3 0.6729(2) -0.2776(2) 0.45501(16) 0.0625(6) Uani d . 1 1 . .
    H H3 0.7493 -0.3181 0.4863 0.075 Uiso calc R 1 1 . .
    C C4 0.5309(2) -0.1717(2) 0.48453(14) 0.0538(5) Uani d . 1 1 . .
    H H4 0.5104 -0.1414 0.5360 0.065 Uiso calc R 1 1 . .
    C C5 0.4146(2) -0.10804(18) 0.43704(11) 0.0413(4) Uani d . 1 1 . .
    C C6 0.44732(19) -0.15649(18) 0.35905(11) 0.0424(4) Uani d . 1 1 . .
    C C7 0.20582(18) 0.00231(16) 0.34185(9) 0.0337(3) Uani d . 1 1 . .
    C C8 0.17255(18) 0.05027(16) 0.42025(9) 0.0333(3) Uani d . 1 1 . .
    C C9 0.01188(18) 0.16204(16) 0.43519(9) 0.0341(3) Uani d . 1 1 . .
    C C10 -0.0740(2) 0.24182(18) 0.50220(10) 0.0423(4) Uani d . 1 1 . .
    H H10 -0.0295 0.2306 0.5464 0.051 Uiso calc R 1 1 . .
    C C11 -0.2280(2) 0.33872(19) 0.50161(11) 0.0467(4) Uani d . 1 1 . .
    H H11 -0.2880 0.3928 0.5461 0.056 Uiso calc R 1 1 . .
    C C12 -0.2934(2) 0.35576(18) 0.43558(11) 0.0442(4) Uani d . 1 1 . .
    H H12 -0.3974 0.4204 0.4367 0.053 Uiso calc R 1 1 . .
    C C13 -0.20732(19) 0.27862(17) 0.36781(10) 0.0387(3) Uani d . 1 1 . .
    H H13 -0.2517 0.2923 0.3233 0.046 Uiso calc R 1 1 . .
    C C14 -0.05306(18) 0.18035(16) 0.36777(9) 0.0328(3) Uani d . 1 1 . .
    C C15 0.06564(18) 0.08425(16) 0.30108(9) 0.0334(3) Uani d . 1 1 . .
    C C16 0.11125(18) 0.17335(17) 0.22059(9) 0.0340(3) Uani d . 1 1 . .
    H H16 0.2254 0.1299 0.2016 0.041 Uiso calc R 1 1 . .
    C C17 0.0328(2) 0.14715(19) 0.16063(10) 0.0388(4) Uani d . 1 1 . .
    H H17 -0.0774 0.2166 0.1701 0.047 Uiso calc R 1 1 . .
    C C18 0.0361(2) -0.0074(2) 0.18643(10) 0.0457(4) Uani d . 1 1 . .
    H H18 0.1366 -0.0810 0.1612 0.055 Uiso calc R 1 1 . .
    C C19 -0.0996(3) -0.0302(3) 0.16736(14) 0.0674(6) Uani d . 1 1 . .
    H H19A -0.0715 -0.1337 0.1622 0.081 Uiso calc R 1 1 . .
    H H19B -0.1265 0.0247 0.1174 0.081 Uiso calc R 1 1 . .
    C C20 -0.1184(2) -0.04641(19) 0.31608(11) 0.0461(4) Uani d . 1 1 . .
    H H20A -0.1596 -0.0010 0.3671 0.055 Uiso calc R 1 1 . .
    H H20B -0.0945 -0.1510 0.3267 0.055 Uiso calc R 1 1 . .
    C C21 0.1052(2) 0.1722(2) 0.07350(10) 0.0448(4) Uani d . 1 1 . .
    C C22 0.2527(3) 0.0780(3) 0.03819(13) 0.0692(6) Uani d . 1 1 . .
    H H22 0.3084 -0.0056 0.0677 0.083 Uiso calc R 1 1 . .
    C C23 0.3190(3) 0.1071(4) -0.04133(15) 0.0876(9) Uani d . 1 1 . .
    H H23 0.4179 0.0422 -0.0651 0.105 Uiso calc R 1 1 . .
    C C24 0.2369(4) 0.2330(4) -0.08489(13) 0.0836(9) Uani d . 1 1 . .
    H H24 0.2827 0.2553 -0.1372 0.100 Uiso calc R 1 1 . .
    C C25 0.0906(4) 0.3232(3) -0.05139(13) 0.0744(7) Uani d . 1 1 . .
    H H25 0.0343 0.4057 -0.0815 0.089 Uiso calc R 1 1 . .
    C C26 0.0235(3) 0.2939(2) 0.02735(12) 0.0577(5) Uani d . 1 1 . .
    H H26 -0.0778 0.3567 0.0495 0.069 Uiso calc R 1 1 . .
    C C27 0.05947(19) 0.33716(18) 0.23011(9) 0.0367(3) Uani d . 1 1 . .
    C C28 0.1557(2) 0.38602(19) 0.26347(10) 0.0404(4) Uani d . 1 1 . .
    C C29 0.3002(2) 0.3015(2) 0.29029(11) 0.0482(4) Uani d . 1 1 . .
    H H29 0.3551 0.1940 0.2924 0.058 Uiso calc R 1 1 . .
    C C30 0.3478(3) 0.4023(3) 0.31424(12) 0.0625(6) Uani d . 1 1 . .
    H H30 0.4434 0.3759 0.3348 0.075 Uiso calc R 1 1 . .
    C C31 0.2380(3) 0.5465(3) 0.30139(13) 0.0641(6) Uani d . 1 1 . .
    H H31 0.2437 0.6372 0.3117 0.077 Uiso calc R 1 1 . .
    C C32 0.1191(2) 0.5381(2) 0.27024(12) 0.0514(5) Uani d . 1 1 . .
    H H32 0.0278 0.6219 0.2554 0.062 Uiso calc R 1 1 . .
    C C33 0.5481(3) 0.4264(4) 0.13366(17) 0.0858(9) Uani d . 1 1 . .
    H H33 0.6415 0.3976 0.1566 0.103 Uiso calc R 1 1 . .
    C C34 0.4395(3) 0.5697(3) 0.12193(16) 0.0783(7) Uani d . 1 1 . .
    H H34 0.4429 0.6592 0.1357 0.094 Uiso calc R 1 1 . .
    C C35 0.3251(3) 0.5641(3) 0.08762(14) 0.0731(7) Uani d . 1 1 . .
    H H35 0.2342 0.6488 0.0731 0.088 Uiso calc R 1 1 . .
    C C36 0.3628(3) 0.4159(3) 0.07703(13) 0.0780(7) Uani d . 1 1 . .
    H H36 0.3038 0.3786 0.0537 0.094 Uiso calc R 1 1 . .
    C C37 0.5015(4) 0.3312(3) 0.10598(16) 0.0880(9) Uani d . 1 1 . .
    H H37 0.5564 0.2238 0.1064 0.106 Uiso calc R 1 1 . .
    N N1 0.33877(16) -0.09781(15) 0.30982(8) 0.0417(3) Uani d . 1 1 . .
    N N2 0.27266(17) -0.00148(15) 0.46852(9) 0.0401(3) Uani d . 1 1 . .
    N N3 0.02092(17) -0.02272(15) 0.27455(8) 0.0394(3) Uani d . 1 1 . .
    O O1 -0.06196(15) 0.42653(13) 0.21078(8) 0.0495(3) Uani d . 1 1 . .
    S S1 -0.26219(7) 0.03658(7) 0.25112(4) 0.06921(17) Uani d . 1 1 . .
    Fe Fe1 0.33143(3) 0.44503(3) 0.196123(14) 0.04346(9) Uani d . 1 1 . .
loop_
    _atom_site_aniso_label
    _atom_site_aniso_U_11
    _atom_site_aniso_U_22
    _atom_site_aniso_U_33
    _atom_site_aniso_U_12
    _atom_site_aniso_U_13
    _atom_site_aniso_U_23
    C1 0.0456(10) 0.0463(10) 0.0607(12) -0.0121(8) 0.0018(9) 0.0105(9)
    C2 0.0350(9) 0.0459(10) 0.0946(18) -0.0132(8) -0.0084(10) 0.0232(11)
    C3 0.0469(11) 0.0478(11) 0.0984(18) -0.0225(9) -0.0349(12) 0.0216(11)
    C4 0.0543(11) 0.0437(10) 0.0737(14) -0.0238(9) -0.0338(10) 0.0131(9)
    C5 0.0404(9) 0.0341(8) 0.0538(10) -0.0190(7) -0.0178(8) 0.0099(7)
    C6 0.0378(8) 0.0358(8) 0.0475(10) -0.0152(7) -0.0062(7) 0.0112(7)
    C7 0.0382(8) 0.0312(7) 0.0313(8) -0.0154(6) -0.0078(6) 0.0051(6)
    C8 0.0390(8) 0.0310(7) 0.0325(8) -0.0167(6) -0.0103(6) 0.0036(6)
    C9 0.0406(8) 0.0313(7) 0.0321(8) -0.0168(6) -0.0086(6) 0.0020(6)
    C10 0.0538(10) 0.0394(8) 0.0350(9) -0.0182(8) -0.0110(7) -0.0032(7)
    C11 0.0531(10) 0.0382(9) 0.0420(10) -0.0147(8) -0.0006(8) -0.0078(7)
    C12 0.0384(9) 0.0347(8) 0.0515(10) -0.0110(7) -0.0036(7) 0.0002(7)
    C13 0.0386(8) 0.0371(8) 0.0407(9) -0.0155(7) -0.0114(7) 0.0032(7)
    C14 0.0369(8) 0.0311(7) 0.0316(8) -0.0161(6) -0.0071(6) 0.0026(6)
    C15 0.0384(8) 0.0333(7) 0.0294(8) -0.0151(6) -0.0093(6) 0.0014(6)
    C16 0.0370(8) 0.0374(8) 0.0274(7) -0.0145(6) -0.0092(6) 0.0020(6)
    C17 0.0435(9) 0.0437(9) 0.0313(8) -0.0173(7) -0.0131(7) 0.0002(7)
    C18 0.0602(11) 0.0469(9) 0.0354(9) -0.0238(8) -0.0137(8) -0.0041(7)
    C19 0.0998(18) 0.0735(14) 0.0591(13) -0.0558(14) -0.0365(12) 0.0064(11)
    C20 0.0576(11) 0.0416(9) 0.0473(10) -0.0280(8) -0.0139(8) 0.0032(7)
    C21 0.0552(10) 0.0562(10) 0.0315(8) -0.0280(9) -0.0146(7) 0.0000(7)
    C22 0.0605(13) 0.0970(18) 0.0449(11) -0.0286(12) -0.0083(10) -0.0011(11)
    C23 0.0710(16) 0.147(3) 0.0508(14) -0.0541(18) 0.0067(12) -0.0220(16)
    C24 0.121(2) 0.142(3) 0.0294(10) -0.097(2) -0.0126(13) 0.0053(13)
    C25 0.119(2) 0.0871(17) 0.0395(11) -0.0624(17) -0.0277(13) 0.0150(11)
    C26 0.0821(14) 0.0600(12) 0.0383(10) -0.0326(11) -0.0224(10) 0.0058(8)
    C27 0.0435(9) 0.0397(8) 0.0263(7) -0.0192(7) -0.0054(6) 0.0042(6)
    C28 0.0484(9) 0.0463(9) 0.0284(8) -0.0240(8) -0.0024(7) -0.0012(7)
    C29 0.0597(11) 0.0600(11) 0.0334(9) -0.0336(9) -0.0144(8) 0.0095(8)
    C30 0.0775(14) 0.0941(17) 0.0397(10) -0.0562(14) -0.0179(10) 0.0025(10)
    C31 0.0844(15) 0.0754(15) 0.0500(12) -0.0502(13) -0.0013(11) -0.0187(10)
    C32 0.0582(11) 0.0512(10) 0.0458(10) -0.0279(9) 0.0060(8) -0.0137(8)
    C33 0.0485(13) 0.126(2) 0.0663(16) -0.0326(15) -0.0005(11) 0.0155(16)
    C34 0.0784(16) 0.0964(19) 0.0698(16) -0.0583(15) -0.0095(13) 0.0252(14)
    C35 0.0673(14) 0.0923(18) 0.0504(12) -0.0342(13) -0.0102(11) 0.0242(12)
    C36 0.0905(18) 0.117(2) 0.0314(11) -0.0542(17) 0.0042(11) -0.0071(12)
    C37 0.0821(18) 0.0842(18) 0.0553(14) -0.0089(15) 0.0164(13) -0.0049(13)
    N1 0.0421(8) 0.0387(7) 0.0365(7) -0.0127(6) -0.0044(6) 0.0035(6)
    N2 0.0459(8) 0.0376(7) 0.0425(8) -0.0185(6) -0.0194(6) 0.0040(6)
    N3 0.0497(8) 0.0385(7) 0.0350(7) -0.0218(6) -0.0107(6) -0.0003(6)
    O1 0.0520(7) 0.0401(6) 0.0531(8) -0.0135(6) -0.0196(6) 0.0068(5)
    S1 0.0633(3) 0.0773(4) 0.0855(4) -0.0431(3) -0.0344(3) 0.0174(3)
    Fe1 0.04689(16) 0.05054(16) 0.03439(14) -0.02474(12) -0.00386(10)
                                                                     0.00155(10)
_geom_special_details
;
 All esds (except the esd in the dihedral angle between two l.s. planes)
 are estimated using the full covariance matrix.  The cell esds are taken
 into account individually in the estimation of esds in distances, angles
 and torsion angles; correlations between esds in cell parameters are only
 used when they are defined by crystal symmetry.  An approximate (isotropic)
 treatment of cell esds is used for estimating esds involving l.s. planes.
;
loop_
    _geom_bond_atom_site_label_1
    _geom_bond_atom_site_label_2
    _geom_bond_site_symmetry_2
    _geom_bond_distance
    _geom_bond_publ_flag
    C1 C2 . 1.367(3) ?
    C1 C6 . 1.412(2) ?
    C1 H1 . 0.9300 ?
    C2 C3 . 1.399(3) ?
    C2 H2 . 0.9300 ?
    C3 C4 . 1.363(3) ?
    C3 H3 . 0.9300 ?
    C4 C5 . 1.414(2) ?
    C4 H4 . 0.9300 ?
    C5 N2 . 1.374(2) ?
    C5 C6 . 1.417(3) ?
    C6 N1 . 1.380(2) ?
    C7 N1 . 1.301(2) ?
    C7 C8 . 1.421(2) ?
    C7 C15 . 1.524(2) ?
    C8 N2 . 1.309(2) ?
    C8 C9 . 1.463(2) ?
    C9 C10 . 1.386(2) ?
    C9 C14 . 1.399(2) ?
    C10 C11 . 1.387(3) ?
    C10 H10 . 0.9300 ?
    C11 C12 . 1.382(3) ?
    C11 H11 . 0.9300 ?
    C12 C13 . 1.385(2) ?
    C12 H12 . 0.9300 ?
    C13 C14 . 1.390(2) ?
    C13 H13 . 0.9300 ?
    C14 C15 . 1.526(2) ?
    C15 N3 . 1.478(2) ?
    C15 C16 . 1.583(2) ?
    C16 C27 . 1.528(2) ?
    C16 C17 . 1.529(2) ?
    C16 H16 . 0.9800 ?
    C17 C21 . 1.510(2) ?
    C17 C18 . 1.527(2) ?
    C17 H17 . 0.9800 ?
    C18 N3 . 1.472(2) ?
    C18 C19 . 1.527(3) ?
    C18 H18 . 0.9800 ?
    C19 S1 . 1.807(3) ?
    C19 H19A . 0.9700 ?
    C19 H19B . 0.9700 ?
    C20 N3 . 1.439(2) ?
    C20 S1 . 1.8261(19) ?
    C20 H20A . 0.9700 ?
    C20 H20B . 0.9700 ?
    C21 C22 . 1.377(3) ?
    C21 C26 . 1.385(3) ?
    C22 C23 . 1.392(3) ?
    C22 H22 . 0.9300 ?
    C23 C24 . 1.386(4) ?
    C23 H23 . 0.9300 ?
    C24 C25 . 1.349(4) ?
    C24 H24 . 0.9300 ?
    C25 C26 . 1.384(3) ?
    C25 H25 . 0.9300 ?
    C26 H26 . 0.9300 ?
    C27 O1 . 1.219(2) ?
    C27 C28 . 1.467(2) ?
    C28 C32 . 1.432(2) ?
    C28 C29 . 1.432(3) ?
    C28 Fe1 . 2.0342(17) ?
    C29 C30 . 1.420(3) ?
    C29 Fe1 . 2.0277(18) ?
    C29 H29 . 0.9800 ?
    C30 C31 . 1.408(3) ?
    C30 Fe1 . 2.034(2) ?
    C30 H30 . 0.9800 ?
    C31 C32 . 1.410(3) ?
    C31 Fe1 . 2.036(2) ?
    C31 H31 . 0.9800 ?
    C32 Fe1 . 2.0323(19) ?
    C32 H32 . 0.9800 ?
    C33 C37 . 1.394(4) ?
    C33 C34 . 1.394(4) ?
    C33 Fe1 . 2.027(2) ?
    C33 H33 . 0.9800 ?
    C34 C35 . 1.391(4) ?
    C34 Fe1 . 2.034(2) ?
    C34 H34 . 0.9800 ?
    C35 C36 . 1.405(4) ?
    C35 Fe1 . 2.038(2) ?
    C35 H35 . 0.9800 ?
    C36 C37 . 1.406(4) ?
    C36 Fe1 . 2.044(2) ?
    C36 H36 . 0.9800 ?
    C37 Fe1 . 2.029(2) ?
    C37 H37 . 0.9800 ?
loop_
    _geom_angle_atom_site_label_1
    _geom_angle_atom_site_label_2
    _geom_angle_atom_site_label_3
    _geom_angle_site_symmetry_1
    _geom_angle_site_symmetry_3
    _geom_angle
    _geom_angle_publ_flag
    C2 C1 C6 . . 120.1(2) ?
    C2 C1 H1 . . 120.0 ?
    C6 C1 H1 . . 120.0 ?
    C1 C2 C3 . . 120.74(19) ?
    C1 C2 H2 . . 119.6 ?
    C3 C2 H2 . . 119.6 ?
    C4 C3 C2 . . 120.77(19) ?
    C4 C3 H3 . . 119.6 ?
    C2 C3 H3 . . 119.6 ?
    C3 C4 C5 . . 120.1(2) ?
    C3 C4 H4 . . 120.0 ?
    C5 C4 H4 . . 120.0 ?
    N2 C5 C4 . . 118.66(17) ?
    N2 C5 C6 . . 122.12(15) ?
    C4 C5 C6 . . 119.22(17) ?
    N1 C6 C1 . . 119.07(18) ?
    N1 C6 C5 . . 121.80(15) ?
    C1 C6 C5 . . 119.13(17) ?
    N1 C7 C8 . . 124.02(15) ?
    N1 C7 C15 . . 125.16(14) ?
    C8 C7 C15 . . 110.83(13) ?
    N2 C8 C7 . . 123.69(15) ?
    N2 C8 C9 . . 128.19(15) ?
    C7 C8 C9 . . 108.13(13) ?
    C10 C9 C14 . . 121.27(15) ?
    C10 C9 C8 . . 130.11(15) ?
    C14 C9 C8 . . 108.62(13) ?
    C9 C10 C11 . . 118.26(16) ?
    C9 C10 H10 . . 120.9 ?
    C11 C10 H10 . . 120.9 ?
    C12 C11 C10 . . 120.69(16) ?
    C12 C11 H11 . . 119.7 ?
    C10 C11 H11 . . 119.7 ?
    C11 C12 C13 . . 121.34(16) ?
    C11 C12 H12 . . 119.3 ?
    C13 C12 H12 . . 119.3 ?
    C12 C13 C14 . . 118.59(16) ?
    C12 C13 H13 . . 120.7 ?
    C14 C13 H13 . . 120.7 ?
    C13 C14 C9 . . 119.83(15) ?
    C13 C14 C15 . . 128.71(14) ?
    C9 C14 C15 . . 111.46(13) ?
    N3 C15 C7 . . 109.71(12) ?
    N3 C15 C14 . . 116.40(13) ?
    C7 C15 C14 . . 100.90(12) ?
    N3 C15 C16 . . 104.60(12) ?
    C7 C15 C16 . . 110.87(12) ?
    C14 C15 C16 . . 114.42(12) ?
    C27 C16 C17 . . 112.14(13) ?
    C27 C16 C15 . . 113.69(12) ?
    C17 C16 C15 . . 104.07(12) ?
    C27 C16 H16 . . 108.9 ?
    C17 C16 H16 . . 108.9 ?
    C15 C16 H16 . . 108.9 ?
    C21 C17 C18 . . 115.79(14) ?
    C21 C17 C16 . . 113.64(14) ?
    C18 C17 C16 . . 103.98(13) ?
    C21 C17 H17 . . 107.7 ?
    C18 C17 H17 . . 107.7 ?
    C16 C17 H17 . . 107.7 ?
    N3 C18 C17 . . 105.17(13) ?
    N3 C18 C19 . . 108.33(16) ?
    C17 C18 C19 . . 113.38(16) ?
    N3 C18 H18 . . 109.9 ?
    C17 C18 H18 . . 109.9 ?
    C19 C18 H18 . . 109.9 ?
    C18 C19 S1 . . 105.74(14) ?
    C18 C19 H19A . . 110.6 ?
    S1 C19 H19A . . 110.6 ?
    C18 C19 H19B . . 110.6 ?
    S1 C19 H19B . . 110.6 ?
    H19A C19 H19B . . 108.7 ?
    N3 C20 S1 . . 107.38(12) ?
    N3 C20 H20A . . 110.2 ?
    S1 C20 H20A . . 110.2 ?
    N3 C20 H20B . . 110.2 ?
    S1 C20 H20B . . 110.2 ?
    H20A C20 H20B . . 108.5 ?
    C22 C21 C26 . . 118.36(19) ?
    C22 C21 C17 . . 121.84(17) ?
    C26 C21 C17 . . 119.79(17) ?
    C21 C22 C23 . . 120.6(2) ?
    C21 C22 H22 . . 119.7 ?
    C23 C22 H22 . . 119.7 ?
    C24 C23 C22 . . 119.7(3) ?
    C24 C23 H23 . . 120.2 ?
    C22 C23 H23 . . 120.2 ?
    C25 C24 C23 . . 119.9(2) ?
    C25 C24 H24 . . 120.0 ?
    C23 C24 H24 . . 120.0 ?
    C24 C25 C26 . . 120.5(2) ?
    C24 C25 H25 . . 119.7 ?
    C26 C25 H25 . . 119.7 ?
    C25 C26 C21 . . 120.8(2) ?
    C25 C26 H26 . . 119.6 ?
    C21 C26 H26 . . 119.6 ?
    O1 C27 C28 . . 120.24(15) ?
    O1 C27 C16 . . 120.13(15) ?
    C28 C27 C16 . . 119.63(14) ?
    C32 C28 C29 . . 107.48(16) ?
    C32 C28 C27 . . 122.76(17) ?
    C29 C28 C27 . . 129.68(16) ?
    C32 C28 Fe1 . . 69.31(10) ?
    C29 C28 Fe1 . . 69.11(10) ?
    C27 C28 Fe1 . . 124.33(11) ?
    C30 C29 C28 . . 107.23(18) ?
    C30 C29 Fe1 . . 69.79(11) ?
    C28 C29 Fe1 . . 69.60(10) ?
    C30 C29 H29 . . 126.4 ?
    C28 C29 H29 . . 126.4 ?
    Fe1 C29 H29 . . 126.4 ?
    C31 C30 C29 . . 108.91(19) ?
    C31 C30 Fe1 . . 69.82(12) ?
    C29 C30 Fe1 . . 69.30(11) ?
    C31 C30 H30 . . 125.5 ?
    C29 C30 H30 . . 125.5 ?
    Fe1 C30 H30 . . 125.5 ?
    C30 C31 C32 . . 108.25(18) ?
    C30 C31 Fe1 . . 69.71(12) ?
    C32 C31 Fe1 . . 69.60(11) ?
    C30 C31 H31 . . 125.9 ?
    C32 C31 H31 . . 125.9 ?
    Fe1 C31 H31 . . 125.9 ?
    C31 C32 C28 . . 108.11(19) ?
    C31 C32 Fe1 . . 69.85(12) ?
    C28 C32 Fe1 . . 69.45(10) ?
    C31 C32 H32 . . 125.9 ?
    C28 C32 H32 . . 125.9 ?
    Fe1 C32 H32 . . 125.9 ?
    C37 C33 C34 . . 107.9(3) ?
    C37 C33 Fe1 . . 69.99(15) ?
    C34 C33 Fe1 . . 70.20(13) ?
    C37 C33 H33 . . 126.0 ?
    C34 C33 H33 . . 126.0 ?
    Fe1 C33 H33 . . 126.0 ?
    C35 C34 C33 . . 108.4(3) ?
    C35 C34 Fe1 . . 70.16(13) ?
    C33 C34 Fe1 . . 69.63(14) ?
    C35 C34 H34 . . 125.8 ?
    C33 C34 H34 . . 125.8 ?
    Fe1 C34 H34 . . 125.8 ?
    C34 C35 C36 . . 108.2(2) ?
    C34 C35 Fe1 . . 69.88(13) ?
    C36 C35 Fe1 . . 70.09(13) ?
    C34 C35 H35 . . 125.9 ?
    C36 C35 H35 . . 125.9 ?
    Fe1 C35 H35 . . 125.9 ?
    C35 C36 C37 . . 107.2(3) ?
    C35 C36 Fe1 . . 69.62(13) ?
    C37 C36 Fe1 . . 69.25(14) ?
    C35 C36 H36 . . 126.4 ?
    C37 C36 H36 . . 126.4 ?
    Fe1 C36 H36 . . 126.4 ?
    C33 C37 C36 . . 108.3(3) ?
    C33 C37 Fe1 . . 69.79(15) ?
    C36 C37 Fe1 . . 70.36(14) ?
    C33 C37 H37 . . 125.8 ?
    C36 C37 H37 . . 125.8 ?
    Fe1 C37 H37 . . 125.8 ?
    C7 N1 C6 . . 114.22(14) ?
    C8 N2 C5 . . 114.15(14) ?
    C20 N3 C18 . . 112.11(14) ?
    C20 N3 C15 . . 121.31(13) ?
    C18 N3 C15 . . 110.92(13) ?
    C19 S1 C20 . . 86.86(10) ?
    C33 Fe1 C29 . . 122.00(10) ?
    C33 Fe1 C37 . . 40.22(13) ?
    C29 Fe1 C37 . . 109.09(10) ?
    C33 Fe1 C32 . . 156.60(12) ?
    C29 Fe1 C32 . . 69.34(8) ?
    C37 Fe1 C32 . . 161.49(12) ?
    C33 Fe1 C34 . . 40.17(11) ?
    C29 Fe1 C34 . . 156.53(10) ?
    C37 Fe1 C34 . . 67.43(13) ?
    C32 Fe1 C34 . . 121.59(10) ?
    C33 Fe1 C30 . . 105.84(11) ?
    C29 Fe1 C30 . . 40.92(8) ?
    C37 Fe1 C30 . . 123.37(12) ?
    C32 Fe1 C30 . . 68.31(9) ?
    C34 Fe1 C30 . . 119.99(10) ?
    C33 Fe1 C28 . . 159.83(11) ?
    C29 Fe1 C28 . . 41.29(7) ?
    C37 Fe1 C28 . . 125.45(11) ?
    C32 Fe1 C28 . . 41.24(7) ?
    C34 Fe1 C28 . . 159.53(10) ?
    C30 Fe1 C28 . . 68.71(8) ?
    C33 Fe1 C31 . . 120.41(12) ?
    C29 Fe1 C31 . . 68.97(9) ?
    C37 Fe1 C31 . . 157.48(13) ?
    C32 Fe1 C31 . . 40.55(9) ?
    C34 Fe1 C31 . . 104.96(11) ?
    C30 Fe1 C31 . . 40.47(10) ?
    C28 Fe1 C31 . . 68.85(8) ?
    C33 Fe1 C35 . . 67.53(11) ?
    C29 Fe1 C35 . . 162.36(10) ?
    C37 Fe1 C35 . . 67.60(11) ?
    C32 Fe1 C35 . . 107.97(10) ?
    C34 Fe1 C35 . . 39.96(10) ?
    C30 Fe1 C35 . . 155.73(11) ?
    C28 Fe1 C35 . . 125.32(9) ?
    C31 Fe1 C35 . . 121.05(11) ?
    C33 Fe1 C36 . . 67.80(12) ?
    C29 Fe1 C36 . . 125.97(10) ?
    C37 Fe1 C36 . . 40.40(11) ?
    C32 Fe1 C36 . . 124.65(10) ?
    C34 Fe1 C36 . . 67.51(12) ?
    C30 Fe1 C36 . . 161.01(12) ?
    C28 Fe1 C36 . . 110.71(9) ?
    C31 Fe1 C36 . . 158.33(12) ?
    C35 Fe1 C36 . . 40.28(11) ?
loop_
    _geom_torsion_atom_site_label_1
    _geom_torsion_atom_site_label_2
    _geom_torsion_atom_site_label_3
    _geom_torsion_atom_site_label_4
    _geom_torsion_site_symmetry_1
    _geom_torsion_site_symmetry_2
    _geom_torsion_site_symmetry_3
    _geom_torsion_site_symmetry_4
    _geom_torsion
    _geom_torsion_publ_flag
    C6 C1 C2 C3 . . . . 0.7(3) ?
    C1 C2 C3 C4 . . . . 0.2(3) ?
    C2 C3 C4 C5 . . . . -0.8(3) ?
    C3 C4 C5 N2 . . . . -179.93(16) ?
    C3 C4 C5 C6 . . . . 0.5(3) ?
    C2 C1 C6 N1 . . . . 179.02(17) ?
    C2 C1 C6 C5 . . . . -0.9(3) ?
    N2 C5 C6 N1 . . . . 0.8(2) ?
    C4 C5 C6 N1 . . . . -179.63(15) ?
    N2 C5 C6 C1 . . . . -179.19(16) ?
    C4 C5 C6 C1 . . . . 0.3(2) ?
    N1 C7 C8 N2 . . . . 0.0(2) ?
    C15 C7 C8 N2 . . . . -179.74(14) ?
    N1 C7 C8 C9 . . . . -179.46(14) ?
    C15 C7 C8 C9 . . . . 0.77(17) ?
    N2 C8 C9 C10 . . . . 0.8(3) ?
    C7 C8 C9 C10 . . . . -179.72(16) ?
    N2 C8 C9 C14 . . . . -178.45(15) ?
    C7 C8 C9 C14 . . . . 1.02(17) ?
    C14 C9 C10 C11 . . . . 1.3(2) ?
    C8 C9 C10 C11 . . . . -177.85(16) ?
    C9 C10 C11 C12 . . . . -0.5(3) ?
    C10 C11 C12 C13 . . . . -0.8(3) ?
    C11 C12 C13 C14 . . . . 1.2(2) ?
    C12 C13 C14 C9 . . . . -0.4(2) ?
    C12 C13 C14 C15 . . . . -179.37(15) ?
    C10 C9 C14 C13 . . . . -0.9(2) ?
    C8 C9 C14 C13 . . . . 178.41(14) ?
    C10 C9 C14 C15 . . . . 178.23(14) ?
    C8 C9 C14 C15 . . . . -2.42(17) ?
    N1 C7 C15 N3 . . . . 54.8(2) ?
    C8 C7 C15 N3 . . . . -125.41(14) ?
    N1 C7 C15 C14 . . . . 178.19(15) ?
    C8 C7 C15 C14 . . . . -2.04(16) ?
    N1 C7 C15 C16 . . . . -60.2(2) ?
    C8 C7 C15 C16 . . . . 119.56(14) ?
    C13 C14 C15 N3 . . . . -59.6(2) ?
    C9 C14 C15 N3 . . . . 121.33(14) ?
    C13 C14 C15 C7 . . . . -178.22(15) ?
    C9 C14 C15 C7 . . . . 2.71(16) ?
    C13 C14 C15 C16 . . . . 62.7(2) ?
    C9 C14 C15 C16 . . . . -116.37(14) ?
    N3 C15 C16 C27 . . . . 142.11(13) ?
    C7 C15 C16 C27 . . . . -99.71(15) ?
    C14 C15 C16 C27 . . . . 13.59(18) ?
    N3 C15 C16 C17 . . . . 19.83(15) ?
    C7 C15 C16 C17 . . . . 138.01(13) ?
    C14 C15 C16 C17 . . . . -108.70(14) ?
    C27 C16 C17 C21 . . . . 78.01(18) ?
    C15 C16 C17 C21 . . . . -158.68(14) ?
    C27 C16 C17 C18 . . . . -155.23(14) ?
    C15 C16 C17 C18 . . . . -31.93(16) ?
    C21 C17 C18 N3 . . . . 157.97(14) ?
    C16 C17 C18 N3 . . . . 32.57(17) ?
    C21 C17 C18 C19 . . . . -83.9(2) ?
    C16 C17 C18 C19 . . . . 150.75(16) ?
    N3 C18 C19 S1 . . . . 31.37(19) ?
    C17 C18 C19 S1 . . . . -84.96(17) ?
    C18 C17 C21 C22 . . . . -50.0(2) ?
    C16 C17 C21 C22 . . . . 70.3(2) ?
    C18 C17 C21 C26 . . . . 130.92(18) ?
    C16 C17 C21 C26 . . . . -108.79(19) ?
    C26 C21 C22 C23 . . . . 1.6(3) ?
    C17 C21 C22 C23 . . . . -177.4(2) ?
    C21 C22 C23 C24 . . . . 1.0(4) ?
    C22 C23 C24 C25 . . . . -3.0(4) ?
    C23 C24 C25 C26 . . . . 2.3(4) ?
    C24 C25 C26 C21 . . . . 0.4(4) ?
    C22 C21 C26 C25 . . . . -2.3(3) ?
    C17 C21 C26 C25 . . . . 176.74(19) ?
    C17 C16 C27 O1 . . . . 20.1(2) ?
    C15 C16 C27 O1 . . . . -97.61(17) ?
    C17 C16 C27 C28 . . . . -160.58(14) ?
    C15 C16 C27 C28 . . . . 81.70(17) ?
    O1 C27 C28 C32 . . . . -4.0(2) ?
    C16 C27 C28 C32 . . . . 176.64(15) ?
    O1 C27 C28 C29 . . . . 179.61(17) ?
    C16 C27 C28 C29 . . . . 0.3(3) ?
    O1 C27 C28 Fe1 . . . . -90.07(18) ?
    C16 C27 C28 Fe1 . . . . 90.62(17) ?
    C32 C28 C29 C30 . . . . 1.0(2) ?
    C27 C28 C29 C30 . . . . 177.79(17) ?
    Fe1 C28 C29 C30 . . . . 59.91(13) ?
    C32 C28 C29 Fe1 . . . . -58.89(12) ?
    C27 C28 C29 Fe1 . . . . 117.88(17) ?
    C28 C29 C30 C31 . . . . -1.1(2) ?
    Fe1 C29 C30 C31 . . . . 58.71(15) ?
    C28 C29 C30 Fe1 . . . . -59.79(12) ?
    C29 C30 C31 C32 . . . . 0.7(2) ?
    Fe1 C30 C31 C32 . . . . 59.11(14) ?
    C29 C30 C31 Fe1 . . . . -58.39(14) ?
    C30 C31 C32 C28 . . . . -0.1(2) ?
    Fe1 C31 C32 C28 . . . . 59.11(13) ?
    C30 C31 C32 Fe1 . . . . -59.18(15) ?
    C29 C28 C32 C31 . . . . -0.6(2) ?
    C27 C28 C32 C31 . . . . -177.64(16) ?
    Fe1 C28 C32 C31 . . . . -59.36(14) ?
    C29 C28 C32 Fe1 . . . . 58.77(12) ?
    C27 C28 C32 Fe1 . . . . -118.28(15) ?
    C37 C33 C34 C35 . . . . 0.4(3) ?
    Fe1 C33 C34 C35 . . . . -59.68(17) ?
    C37 C33 C34 Fe1 . . . . 60.08(18) ?
    C33 C34 C35 C36 . . . . -0.5(3) ?
    Fe1 C34 C35 C36 . . . . -59.85(16) ?
    C33 C34 C35 Fe1 . . . . 59.35(17) ?
    C34 C35 C36 C37 . . . . 0.4(3) ?
    Fe1 C35 C36 C37 . . . . -59.32(16) ?
    C34 C35 C36 Fe1 . . . . 59.72(17) ?
    C34 C33 C37 C36 . . . . -0.2(3) ?
    Fe1 C33 C37 C36 . . . . 60.06(17) ?
    C34 C33 C37 Fe1 . . . . -60.21(17) ?
    C35 C36 C37 C33 . . . . -0.1(3) ?
    Fe1 C36 C37 C33 . . . . -59.71(17) ?
    C35 C36 C37 Fe1 . . . . 59.56(16) ?
    C8 C7 N1 C6 . . . . 0.6(2) ?
    C15 C7 N1 C6 . . . . -179.67(14) ?
    C1 C6 N1 C7 . . . . 179.03(15) ?
    C5 C6 N1 C7 . . . . -1.0(2) ?
    C7 C8 N2 C5 . . . . -0.3(2) ?
    C9 C8 N2 C5 . . . . 179.13(14) ?
    C4 C5 N2 C8 . . . . -179.70(15) ?
    C6 C5 N2 C8 . . . . -0.2(2) ?
    S1 C20 N3 C18 . . . . -26.58(17) ?
    S1 C20 N3 C15 . . . . 107.71(14) ?
    C17 C18 N3 C20 . . . . 118.54(15) ?
    C19 C18 N3 C20 . . . . -3.0(2) ?
    C17 C18 N3 C15 . . . . -20.56(18) ?
    C19 C18 N3 C15 . . . . -142.10(16) ?
    C7 C15 N3 C20 . . . . 106.63(16) ?
    C14 C15 N3 C20 . . . . -7.1(2) ?
    C16 C15 N3 C20 . . . . -134.40(15) ?
    C7 C15 N3 C18 . . . . -118.60(14) ?
    C14 C15 N3 C18 . . . . 127.69(15) ?
    C16 C15 N3 C18 . . . . 0.37(17) ?
    C18 C19 S1 C20 . . . . -39.25(15) ?
    N3 C20 S1 C19 . . . . 38.40(13) ?
    C37 C33 Fe1 C29 . . . . 81.85(19) ?
    C34 C33 Fe1 C29 . . . . -159.50(16) ?
    C34 C33 Fe1 C37 . . . . 118.7(3) ?
    C37 C33 Fe1 C32 . . . . -164.8(2) ?
    C34 C33 Fe1 C32 . . . . -46.1(3) ?
    C37 C33 Fe1 C34 . . . . -118.7(3) ?
    C37 C33 Fe1 C30 . . . . 123.35(17) ?
    C34 C33 Fe1 C30 . . . . -118.00(18) ?
    C37 C33 Fe1 C28 . . . . 52.1(4) ?
    C34 C33 Fe1 C28 . . . . 170.8(2) ?
    C37 C33 Fe1 C31 . . . . 164.73(16) ?
    C34 C33 Fe1 C31 . . . . -76.6(2) ?
    C37 C33 Fe1 C35 . . . . -81.40(19) ?
    C34 C33 Fe1 C35 . . . . 37.25(18) ?
    C37 C33 Fe1 C36 . . . . -37.69(17) ?
    C34 C33 Fe1 C36 . . . . 80.96(19) ?
    C30 C29 Fe1 C33 . . . . 76.74(19) ?
    C28 C29 Fe1 C33 . . . . -164.98(15) ?
    C30 C29 Fe1 C37 . . . . 119.30(17) ?
    C28 C29 Fe1 C37 . . . . -122.42(15) ?
    C30 C29 Fe1 C32 . . . . -80.33(14) ?
    C28 C29 Fe1 C32 . . . . 37.95(11) ?
    C30 C29 Fe1 C34 . . . . 42.2(3) ?
    C28 C29 Fe1 C34 . . . . 160.5(2) ?
    C28 C29 Fe1 C30 . . . . 118.28(18) ?
    C30 C29 Fe1 C28 . . . . -118.28(18) ?
    C30 C29 Fe1 C31 . . . . -36.80(14) ?
    C28 C29 Fe1 C31 . . . . 81.48(12) ?
    C30 C29 Fe1 C35 . . . . -164.7(3) ?
    C28 C29 Fe1 C35 . . . . -46.4(4) ?
    C30 C29 Fe1 C36 . . . . 161.17(15) ?
    C28 C29 Fe1 C36 . . . . -80.55(15) ?
    C36 C37 Fe1 C33 . . . . -119.1(3) ?
    C33 C37 Fe1 C29 . . . . -117.33(17) ?
    C36 C37 Fe1 C29 . . . . 123.54(17) ?
    C33 C37 Fe1 C32 . . . . 160.9(3) ?
    C36 C37 Fe1 C32 . . . . 41.7(4) ?
    C33 C37 Fe1 C34 . . . . 37.81(17) ?
    C36 C37 Fe1 C34 . . . . -81.33(18) ?
    C33 C37 Fe1 C30 . . . . -74.2(2) ?
    C36 C37 Fe1 C30 . . . . 166.68(15) ?
    C33 C37 Fe1 C28 . . . . -160.48(15) ?
    C36 C37 Fe1 C28 . . . . 80.39(19) ?
    C33 C37 Fe1 C31 . . . . -36.4(4) ?
    C36 C37 Fe1 C31 . . . . -155.5(2) ?
    C33 C37 Fe1 C35 . . . . 81.21(18) ?
    C36 C37 Fe1 C35 . . . . -37.92(17) ?
    C33 C37 Fe1 C36 . . . . 119.1(3) ?
    C31 C32 Fe1 C33 . . . . -42.3(3) ?
    C28 C32 Fe1 C33 . . . . -161.7(2) ?
    C31 C32 Fe1 C29 . . . . 81.42(14) ?
    C28 C32 Fe1 C29 . . . . -38.00(11) ?
    C31 C32 Fe1 C37 . . . . 170.0(3) ?
    C28 C32 Fe1 C37 . . . . 50.5(4) ?
    C31 C32 Fe1 C34 . . . . -75.36(17) ?
    C28 C32 Fe1 C34 . . . . 165.22(13) ?
    C31 C32 Fe1 C30 . . . . 37.41(14) ?
    C28 C32 Fe1 C30 . . . . -82.01(12) ?
    C31 C32 Fe1 C28 . . . . 119.42(18) ?
    C28 C32 Fe1 C31 . . . . -119.42(18) ?
    C31 C32 Fe1 C35 . . . . -117.07(16) ?
    C28 C32 Fe1 C35 . . . . 123.51(13) ?
    C31 C32 Fe1 C36 . . . . -158.42(15) ?
    C28 C32 Fe1 C36 . . . . 82.16(15) ?
    C35 C34 Fe1 C33 . . . . 119.4(3) ?
    C35 C34 Fe1 C29 . . . . 167.7(2) ?
    C33 C34 Fe1 C29 . . . . 48.2(4) ?
    C35 C34 Fe1 C37 . . . . 81.59(19) ?
    C33 C34 Fe1 C37 . . . . -37.85(18) ?
    C35 C34 Fe1 C32 . . . . -80.21(19) ?
    C33 C34 Fe1 C32 . . . . 160.35(18) ?
    C35 C34 Fe1 C30 . . . . -161.81(16) ?
    C33 C34 Fe1 C30 . . . . 78.7(2) ?
    C35 C34 Fe1 C28 . . . . -51.5(4) ?
    C33 C34 Fe1 C28 . . . . -170.9(2) ?
    C35 C34 Fe1 C31 . . . . -120.83(18) ?
    C33 C34 Fe1 C31 . . . . 119.7(2) ?
    C33 C34 Fe1 C35 . . . . -119.4(3) ?
    C35 C34 Fe1 C36 . . . . 37.68(17) ?
    C33 C34 Fe1 C36 . . . . -81.8(2) ?
    C31 C30 Fe1 C33 . . . . 118.56(16) ?
    C29 C30 Fe1 C33 . . . . -120.90(16) ?
    C31 C30 Fe1 C29 . . . . -120.54(19) ?
    C31 C30 Fe1 C37 . . . . 158.79(16) ?
    C29 C30 Fe1 C37 . . . . -80.68(18) ?
    C31 C30 Fe1 C32 . . . . -37.48(12) ?
    C29 C30 Fe1 C32 . . . . 83.06(13) ?
    C31 C30 Fe1 C34 . . . . 77.45(17) ?
    C29 C30 Fe1 C34 . . . . -162.02(14) ?
    C31 C30 Fe1 C28 . . . . -81.95(13) ?
    C29 C30 Fe1 C28 . . . . 38.59(12) ?
    C29 C30 Fe1 C31 . . . . 120.54(19) ?
    C31 C30 Fe1 C35 . . . . 48.3(3) ?
    C29 C30 Fe1 C35 . . . . 168.8(2) ?
    C31 C30 Fe1 C36 . . . . -173.9(3) ?
    C29 C30 Fe1 C36 . . . . -53.4(3) ?
    C32 C28 Fe1 C33 . . . . 158.8(3) ?
    C29 C28 Fe1 C33 . . . . 39.6(3) ?
    C27 C28 Fe1 C33 . . . . -85.0(3) ?
    C32 C28 Fe1 C29 . . . . 119.19(16) ?
    C27 C28 Fe1 C29 . . . . -124.54(19) ?
    C32 C28 Fe1 C37 . . . . -162.49(15) ?
    C29 C28 Fe1 C37 . . . . 78.32(16) ?
    C27 C28 Fe1 C37 . . . . -46.2(2) ?
    C29 C28 Fe1 C32 . . . . -119.19(16) ?
    C27 C28 Fe1 C32 . . . . 116.26(19) ?
    C32 C28 Fe1 C34 . . . . -38.4(3) ?
    C29 C28 Fe1 C34 . . . . -157.6(3) ?
    C27 C28 Fe1 C34 . . . . 77.8(3) ?
    C32 C28 Fe1 C30 . . . . 80.95(13) ?
    C29 C28 Fe1 C30 . . . . -38.24(12) ?
    C27 C28 Fe1 C30 . . . . -162.79(17) ?
    C32 C28 Fe1 C31 . . . . 37.39(13) ?
    C29 C28 Fe1 C31 . . . . -81.81(13) ?
    C27 C28 Fe1 C31 . . . . 153.65(17) ?
    C32 C28 Fe1 C35 . . . . -76.42(16) ?
    C29 C28 Fe1 C35 . . . . 164.38(14) ?
    C27 C28 Fe1 C35 . . . . 39.8(2) ?
    C32 C28 Fe1 C36 . . . . -119.40(14) ?
    C29 C28 Fe1 C36 . . . . 121.41(14) ?
    C27 C28 Fe1 C36 . . . . -3.13(18) ?
    C30 C31 Fe1 C33 . . . . -78.45(16) ?
    C32 C31 Fe1 C33 . . . . 161.96(14) ?
    C30 C31 Fe1 C29 . . . . 37.18(12) ?
    C32 C31 Fe1 C29 . . . . -82.41(13) ?
    C30 C31 Fe1 C37 . . . . -52.1(3) ?
    C32 C31 Fe1 C37 . . . . -171.7(3) ?
    C30 C31 Fe1 C32 . . . . 119.59(18) ?
    C30 C31 Fe1 C34 . . . . -118.95(14) ?
    C32 C31 Fe1 C34 . . . . 121.46(14) ?
    C32 C31 Fe1 C30 . . . . -119.59(18) ?
    C30 C31 Fe1 C28 . . . . 81.59(13) ?
    C32 C31 Fe1 C28 . . . . -38.00(12) ?
    C30 C31 Fe1 C35 . . . . -159.02(13) ?
    C32 C31 Fe1 C35 . . . . 81.39(15) ?
    C30 C31 Fe1 C36 . . . . 174.6(2) ?
    C32 C31 Fe1 C36 . . . . 55.0(3) ?
    C34 C35 Fe1 C33 . . . . -37.44(19) ?
    C36 C35 Fe1 C33 . . . . 81.69(19) ?
    C34 C35 Fe1 C29 . . . . -163.7(3) ?
    C36 C35 Fe1 C29 . . . . -44.6(4) ?
    C34 C35 Fe1 C37 . . . . -81.1(2) ?
    C36 C35 Fe1 C37 . . . . 38.02(17) ?
    C34 C35 Fe1 C32 . . . . 118.06(17) ?
    C36 C35 Fe1 C32 . . . . -122.81(15) ?
    C36 C35 Fe1 C34 . . . . 119.1(2) ?
    C34 C35 Fe1 C30 . . . . 41.1(3) ?
    C36 C35 Fe1 C30 . . . . 160.2(2) ?
    C34 C35 Fe1 C28 . . . . 160.41(16) ?
    C36 C35 Fe1 C28 . . . . -80.46(17) ?
    C34 C35 Fe1 C31 . . . . 75.55(19) ?
    C36 C35 Fe1 C31 . . . . -165.32(15) ?
    C34 C35 Fe1 C36 . . . . -119.1(2) ?
    C35 C36 Fe1 C33 . . . . -80.97(18) ?
    C37 C36 Fe1 C33 . . . . 37.53(18) ?
    C35 C36 Fe1 C29 . . . . 164.76(14) ?
    C37 C36 Fe1 C29 . . . . -76.7(2) ?
    C35 C36 Fe1 C37 . . . . -118.5(2) ?
    C35 C36 Fe1 C32 . . . . 76.38(17) ?
    C37 C36 Fe1 C32 . . . . -165.11(17) ?
    C35 C36 Fe1 C34 . . . . -37.39(15) ?
    C37 C36 Fe1 C34 . . . . 81.1(2) ?
    C35 C36 Fe1 C30 . . . . -154.7(3) ?
    C37 C36 Fe1 C30 . . . . -36.2(4) ?
    C35 C36 Fe1 C28 . . . . 120.66(15) ?
    C37 C36 Fe1 C28 . . . . -120.84(18) ?
    C35 C36 Fe1 C31 . . . . 36.0(3) ?
    C37 C36 Fe1 C31 . . . . 154.5(3) ?
    C37 C36 Fe1 C35 . . . . 118.5(2) ?
loop_
    _geom_hbond_atom_site_label_D
    _geom_hbond_atom_site_label_H
    _geom_hbond_atom_site_label_A
    _geom_hbond_site_symmetry_A
    _geom_hbond_distance_DH
    _geom_hbond_distance_HA
    _geom_hbond_distance_DA
    _geom_hbond_angle_DHA
    C25 H25 O1 2_565 0.93 2.58 3.371(3) 143
_iucr_refine_instructions_details
;
TITL THIO in P-1
CELL  0.71073   9.5687  10.0175  17.1768   80.367   75.430   65.293
ZERR     2.00   0.0003   0.0003   0.0005    0.002    0.001    0.001
LATT   1
SFAC  C    H    N    O    S    FE
UNIT  74   58   6    2    2    2
MERG   2
FMAP   2
PLAN   25
SIZE     0.20   0.25   0.30
ACTA
BOND   $H
CONF
L.S.  10
WGHT    0.046800    0.545300
FVAR       0.19420
C1    1    0.595028   -0.267807    0.330880    11.00000    0.04562    0.04626 =
         0.06074    0.01046    0.00177   -0.01213
AFIX  43
H1    2    0.617389   -0.301598    0.280120    11.00000   -1.20000
AFIX   0
C2    1    0.705163   -0.325928    0.378157    11.00000    0.03501    0.04586 =
         0.09461    0.02319   -0.00843   -0.01317
AFIX  43
H2    2    0.802632   -0.398437    0.359013    11.00000   -1.20000
AFIX   0
C3    1    0.672905   -0.277568    0.455008    11.00000    0.04687    0.04776 =
         0.09836    0.02163   -0.03492   -0.02250
AFIX  43
H3    2    0.749282   -0.318117    0.486321    11.00000   -1.20000
AFIX   0
C4    1    0.530883   -0.171741    0.484527    11.00000    0.05425    0.04370 =
         0.07370    0.01306   -0.03375   -0.02383
AFIX  43
H4    2    0.510397   -0.141368    0.535975    11.00000   -1.20000
AFIX   0
C5    1    0.414612   -0.108043    0.437036    11.00000    0.04043    0.03414 =
         0.05380    0.00986   -0.01782   -0.01902
C6    1    0.447317   -0.156490    0.359054    11.00000    0.03776    0.03578 =
         0.04754    0.01125   -0.00623   -0.01517
C7    1    0.205820    0.002314    0.341852    11.00000    0.03816    0.03118 =
         0.03131    0.00508   -0.00778   -0.01537
C8    1    0.172545    0.050275    0.420247    11.00000    0.03896    0.03097 =
         0.03246    0.00362   -0.01028   -0.01666
C9    1    0.011879    0.162041    0.435186    11.00000    0.04058    0.03129 =
         0.03215    0.00200   -0.00860   -0.01682
C10   1   -0.073993    0.241817    0.502203    11.00000    0.05377    0.03937 =
         0.03498   -0.00324   -0.01095   -0.01824
AFIX  43
H10   2   -0.029461    0.230639    0.546402    11.00000   -1.20000
AFIX   0
C11   1   -0.228035    0.338724    0.501608    11.00000    0.05315    0.03815 =
         0.04197   -0.00777   -0.00057   -0.01469
AFIX  43
H11   2   -0.287961    0.392807    0.546106    11.00000   -1.20000
AFIX   0
C12   1   -0.293415    0.355762    0.435580    11.00000    0.03837    0.03471 =
         0.05145    0.00021   -0.00360   -0.01098
AFIX  43
H12   2   -0.397357    0.420357    0.436685    11.00000   -1.20000
AFIX   0
C13   1   -0.207319    0.278619    0.367810    11.00000    0.03856    0.03710 =
         0.04068    0.00316   -0.01139   -0.01552
AFIX  43
H13   2   -0.251740    0.292254    0.323264    11.00000   -1.20000
AFIX   0
C14   1   -0.053057    0.180345    0.367771    11.00000    0.03687    0.03113 =
         0.03159    0.00255   -0.00708   -0.01613
C15   1    0.065643    0.084254    0.301076    11.00000    0.03845    0.03327 =
         0.02943    0.00143   -0.00931   -0.01512
C16   1    0.111248    0.173352    0.220592    11.00000    0.03700    0.03737 =
         0.02743    0.00198   -0.00916   -0.01454
AFIX  13
H16   2    0.225443    0.129876    0.201615    11.00000   -1.20000
AFIX   0
C17   1    0.032765    0.147150    0.160635    11.00000    0.04354    0.04371 =
         0.03128    0.00020   -0.01306   -0.01727
AFIX  13
H17   2   -0.077407    0.216618    0.170057    11.00000   -1.20000
AFIX   0
C18   1    0.036095   -0.007398    0.186429    11.00000    0.06017    0.04694 =
         0.03544   -0.00407   -0.01370   -0.02377
AFIX  13
H18   2    0.136575   -0.081042    0.161244    11.00000   -1.20000
AFIX   0
C19   1   -0.099554   -0.030213    0.167360    11.00000    0.09980    0.07354 =
         0.05907    0.00642   -0.03653   -0.05580
AFIX  23
H19A  2   -0.071489   -0.133725    0.162247    11.00000   -1.20000
H19B  2   -0.126524    0.024703    0.117383    11.00000   -1.20000
AFIX   0
C20   1   -0.118412   -0.046414    0.316076    11.00000    0.05759    0.04159 =
         0.04726    0.00315   -0.01387   -0.02798
AFIX  23
H20A  2   -0.159573   -0.001013    0.367128    11.00000   -1.20000
H20B  2   -0.094534   -0.151050    0.326669    11.00000   -1.20000
AFIX   0
C21   1    0.105194    0.172212    0.073497    11.00000    0.05517    0.05621 =
         0.03153    0.00001   -0.01464   -0.02803
C22   1    0.252687    0.078042    0.038190    11.00000    0.06050    0.09699 =
         0.04487   -0.00109   -0.00828   -0.02865
AFIX  43
H22   2    0.308446   -0.005647    0.067731    11.00000   -1.20000
AFIX   0
C23   1    0.319012    0.107054   -0.041328    11.00000    0.07095    0.14711 =
         0.05085   -0.02204    0.00672   -0.05408
AFIX  43
H23   2    0.417942    0.042223   -0.065094    11.00000   -1.20000
AFIX   0
C24   1    0.236924    0.232979   -0.084889    11.00000    0.12088    0.14190 =
         0.02940    0.00529   -0.01260   -0.09727
AFIX  43
H24   2    0.282680    0.255294   -0.137170    11.00000   -1.20000
AFIX   0
C25   1    0.090580    0.323167   -0.051391    11.00000    0.11872    0.08713 =
         0.03949    0.01496   -0.02765   -0.06244
AFIX  43
H25   2    0.034313    0.405697   -0.081453    11.00000   -1.20000
AFIX   0
C26   1    0.023466    0.293900    0.027347    11.00000    0.08215    0.06000 =
         0.03829    0.00581   -0.02239   -0.03261
AFIX  43
H26   2   -0.077783    0.356741    0.049542    11.00000   -1.20000
AFIX   0
C27   1    0.059468    0.337158    0.230111    11.00000    0.04351    0.03970 =
         0.02630    0.00421   -0.00539   -0.01918
C28   1    0.155713    0.386021    0.263467    11.00000    0.04837    0.04627 =
         0.02835   -0.00118   -0.00239   -0.02395
C29   1    0.300158    0.301474    0.290294    11.00000    0.05967    0.05995 =
         0.03344    0.00949   -0.01436   -0.03361
AFIX  13
H29   2    0.355130    0.193991    0.292382    11.00000   -1.20000
AFIX   0
C30   1    0.347845    0.402274    0.314243    11.00000    0.07754    0.09411 =
         0.03973    0.00255   -0.01785   -0.05621
AFIX  13
H30   2    0.443409    0.375933    0.334819    11.00000   -1.20000
AFIX   0
C31   1    0.237950    0.546492    0.301388    11.00000    0.08440    0.07545 =
         0.05005   -0.01874   -0.00127   -0.05022
AFIX  13
H31   2    0.243716    0.637163    0.311727    11.00000   -1.20000
AFIX   0
C32   1    0.119097    0.538133    0.270236    11.00000    0.05820    0.05121 =
         0.04578   -0.01370    0.00595   -0.02792
AFIX  13
H32   2    0.027784    0.621892    0.255366    11.00000   -1.20000
AFIX   0
C33   1    0.548071    0.426351    0.133657    11.00000    0.04849    0.12577 =
         0.06626    0.01550   -0.00046   -0.03261
AFIX  13
H33   2    0.641465    0.397609    0.156571    11.00000   -1.20000
AFIX   0
C34   1    0.439470    0.569746    0.121934    11.00000    0.07842    0.09639 =
         0.06980    0.02521   -0.00949   -0.05833
AFIX  13
H34   2    0.442897    0.659249    0.135706    11.00000   -1.20000
AFIX   0
C35   1    0.325122    0.564070    0.087616    11.00000    0.06726    0.09230 =
         0.05043    0.02423   -0.01019   -0.03418
AFIX  13
H35   2    0.234176    0.648797    0.073132    11.00000   -1.20000
AFIX   0
C36   1    0.362847    0.415919    0.077025    11.00000    0.09050    0.11691 =
         0.03143   -0.00713    0.00420   -0.05416
AFIX  13
H36   2    0.303777    0.378640    0.053678    11.00000   -1.20000
AFIX   0
C37   1    0.501549    0.331247    0.105978    11.00000    0.08211    0.08416 =
         0.05530   -0.00494    0.01636   -0.00890
AFIX  13
H37   2    0.556431    0.223848    0.106352    11.00000   -1.20000
AFIX   0
N1    3    0.338774   -0.097805    0.309816    11.00000    0.04206    0.03869 =
         0.03645    0.00346   -0.00443   -0.01268
N2    3    0.272657   -0.001475    0.468522    11.00000    0.04589    0.03765 =
         0.04251    0.00401   -0.01936   -0.01853
N3    3    0.020925   -0.022724    0.274547    11.00000    0.04972    0.03847 =
         0.03497   -0.00031   -0.01068   -0.02177
O1    4   -0.061957    0.426530    0.210783    11.00000    0.05202    0.04007 =
         0.05310    0.00676   -0.01958   -0.01349
S1    5   -0.262191    0.036578    0.251117    11.00000    0.06331    0.07733 =
         0.08546    0.01740   -0.03439   -0.04313
FE1   6    0.331426    0.445029    0.196123    11.00000    0.04689    0.05054 =
         0.03439    0.00155   -0.00386   -0.02474
HKLF 4
REM  THIO in P-1
REM R1 =  0.0336 for   5158 Fo > 4sig(Fo)  and  0.0394 for all   5884 data
REM    388 parameters refined using      0 restraints
END
WGHT      0.0466      0.5448
REM Highest difference peak  0.299,  deepest hole -0.333,  1-sigma level  0.044
Q1    1  -0.1893 -0.0737  0.2340  11.00000  0.05    0.30
Q2    1   0.0840  0.2559  0.2276  11.00000  0.05    0.27
Q3    1   0.0851  0.1366  0.2646  11.00000  0.05    0.27
Q4    1   0.1436  0.0426  0.3190  11.00000  0.05    0.26
Q5    1   0.0318  0.0367  0.2868  11.00000  0.05    0.25
Q6    1   0.3947  0.3472  0.1908  11.00000  0.05    0.25
Q7    1   0.0974  0.1224  0.4288  11.00000  0.05    0.23
Q8    1  -0.1043  0.2480  0.3606  11.00000  0.05    0.21
Q9    1   0.2201  0.3327  0.2725  11.00000  0.05    0.20
Q10   1   0.1252  0.3644  0.2431  11.00000  0.05    0.20
Q11   1   0.0743  0.1610  0.1889  11.00000  0.05    0.19
Q12   1   0.3484  0.5238  0.2134  11.00000  0.05    0.19
Q13   1  -0.0004  0.1403  0.3307  11.00000  0.05    0.19
Q14   1   0.1838  0.1434  0.2162  11.00000  0.05    0.19
Q15   1   0.3358  0.1780 -0.0277  11.00000  0.05    0.19
Q16   1   0.2775 -0.0072  0.3223  11.00000  0.05    0.19
Q17   1   0.0199  0.0773  0.1720  11.00000  0.05    0.18
Q18   1  -0.0272  0.1677  0.4066  11.00000  0.05    0.18
Q19   1   0.3612  0.2378  0.2640  11.00000  0.05    0.18
Q20   1   0.2737  0.1507  0.0470  11.00000  0.05    0.18
Q21   1  -0.0959  0.5161  0.2129  11.00000  0.05    0.17
Q22   1  -0.2386  0.3558  0.3900  11.00000  0.05    0.17
Q23   1   0.2957  0.3558  0.1856  11.00000  0.05    0.17
Q24   1   0.0320 -0.0281  0.2342  11.00000  0.05    0.17
Q25   1   0.1754  0.0004  0.3889  11.00000  0.05    0.17
;
