# Supplementary material for: 6-Ferrocenoyl-7-phenyl­spiro­[hexa­hydro­pyrrolo­[1,2-c][1,3]thia­zole-5,11′-indeno­[1,2-b]quinoxaline]
Source: Acta Crystallogr Sect E Struct Rep Online. 2013 Aug 17;69(Pt 9):m500. doi: 10.1107/S1600536813022605 (PMC3884422; doi:10.1107/S1600536813022605)
Supplement: Supplementary file 2 [file e-69-0m500-Isup2.hkl]

# 
# h,k,l, Fc-squared, Fo-squared, sigma(Fo-squared) and status flag 
# 
data_I
_shelx_title ' THIO in P-1' 
_shelx_refln_list_code          4 
_shelx_F_calc_maximum      168.07 
_exptl_crystal_F_000       644.00 
_reflns_d_resolution_high  0.7999 
 
loop_ 
 _symmetry_equiv_pos_as_xyz 
 'x, y, z' 
 '-x, -y, -z' 
 
_cell_length_a     9.5687 
_cell_length_b    10.0175 
_cell_length_c    17.1768 
_cell_angle_alpha  80.367 
_cell_angle_beta   75.430 
_cell_angle_gamma  65.293 
 
_shelx_F_squared_multiplier     1.000 
 
loop_ 
 _refln_index_h 
 _refln_index_k 
 _refln_index_l 
 _refln_F_squared_calc 
 _refln_F_squared_meas 
 _refln_F_squared_sigma 
 _refln_observed_status 
   1   0   0     1544.54     1511.62     12.38 o 
   2   0   0      948.18     1007.29      8.99 o 
   3   0   0     6816.07     6935.70     60.97 o 
   4   0   0      214.59      215.03      2.69 o 
   5   0   0     1276.95     1213.03     13.26 o 
   6   0   0       24.12       21.85      0.65 o 
   7   0   0       16.59       20.22      1.30 o 
   8   0   0      158.28      157.60      3.23 o 
   9   0   0       75.63       75.28      2.89 o 
  10   0   0       16.85       14.25      1.88 o 
 -10   1   0        9.68        7.51      1.96 o 
  -9   1   0       34.00       45.32      2.62 o 
  -8   1   0      125.54      117.74      2.80 o 
  -7   1   0      222.11      228.13      6.70 o 
  -6   1   0      746.96      698.28     14.35 o 
  -5   1   0       19.55       24.76      0.75 o 
  -4   1   0     3275.84     3518.68     36.60 o 
  -3   1   0      185.17      154.39      1.78 o 
  -2   1   0       98.22      103.80      1.11 o 
  -1   1   0    14721.87    14444.38    120.24 o 
   0   1   0      130.72      149.24      1.70 o 
   1   1   0      927.89      906.08      7.51 o 
   2   1   0      375.09      415.16      3.68 o 
   3   1   0     2245.25     2319.94     24.10 o 
   4   1   0       10.20       10.17      0.46 o 
   5   1   0     1647.85     1662.13     16.69 o 
   6   1   0      496.28      477.10      5.23 o 
   7   1   0       67.15       64.42      1.55 o 
   8   1   0      186.91      179.90      3.47 o 
   9   1   0      136.60      134.26      3.77 o 
  10   1   0        1.44       -0.40      1.27 o 
  -9   2   0       14.35       12.50      1.77 o 
  -8   2   0        0.01        0.16      0.96 o 
  -7   2   0       55.38       56.25      1.91 o 
  -6   2   0       49.40       53.69      1.80 o 
  -5   2   0      150.35      162.57      3.04 o 
  -4   2   0      346.89      328.06      3.66 o 
  -3   2   0      544.72      487.53      5.07 o 
  -2   2   0      196.78      204.47      2.18 o 
  -1   2   0      143.70      131.87      1.49 o 
   0   2   0     4659.86     4682.00     54.27 o 
   1   2   0       20.62       28.88      0.90 o 
   2   2   0    15680.97    14779.46    174.26 o 
   3   2   0      686.31      676.58     10.43 o 
   4   2   0      278.11      254.84      2.66 o 
   5   2   0     1976.84     1873.80     20.10 o 
   6   2   0      260.91      289.74      3.65 o 
   7   2   0      210.27      216.77      2.81 o 
   8   2   0        9.85        8.79      0.94 o 
   9   2   0       20.80       19.80      1.63 o 
  10   2   0       46.24       53.67      3.41 o 
  11   2   0       42.00       39.84      2.90 o 
  -9   3   0       65.17       67.22      3.75 o 
  -8   3   0       23.51       19.17      2.35 o 
  -7   3   0      122.45      121.43      2.91 o 
  -6   3   0        0.25        0.69      0.85 o 
  -5   3   0      256.83      250.27      4.27 o 
  -4   3   0     1184.62     1170.46     12.94 o 
  -3   3   0       29.28       44.83      0.76 o 
  -2   3   0      631.90      640.07      6.66 o 
  -1   3   0      563.43      571.92      6.68 o 
   0   3   0     1812.41     1715.81     17.10 o 
   1   3   0      370.36      339.93      4.39 o 
   2   3   0     6081.70     6222.77     81.45 o 
   3   3   0       62.36       66.00      1.28 o 
   4   3   0      268.20      290.90      3.59 o 
   5   3   0     2196.95     2355.05     21.69 o 
   6   3   0      710.47      702.22      7.38 o 
   7   3   0       77.08       74.38      1.72 o 
   8   3   0      376.09      369.20      5.84 o 
   9   3   0      229.22      247.28     12.33 o 
  10   3   0        7.82        8.82      1.63 o 
  11   3   0       40.73       40.49      3.09 o 
  -8   4   0       52.01       52.00      3.17 o 
  -7   4   0        5.57        6.57      1.20 o 
  -6   4   0        1.89        0.74      0.90 o 
  -5   4   0      311.85      308.08      6.31 o 
  -4   4   0        0.86        1.26      0.75 o 
  -3   4   0      438.98      446.30      4.93 o 
  -2   4   0      123.48      120.11      1.68 o 
  -1   4   0        2.74        2.89      0.42 o 
   0   4   0        8.75        6.91      0.89 o 
   1   4   0     1301.59     1245.24     15.11 o 
   2   4   0     5703.83     5659.87     74.00 o 
   3   4   0     1554.95     1484.92     19.97 o 
   4   4   0      678.64      653.47      6.99 o 
   5   4   0      803.69      821.19      9.32 o 
   6   4   0       25.06       16.72      0.63 o 
   7   4   0        7.72        4.30      0.52 o 
   8   4   0       28.93       33.89      1.13 o 
   9   4   0      100.83       98.29      2.96 o 
  10   4   0      138.80      138.31      3.90 o 
  11   4   0        0.38       -0.52      1.47 o 
  -7   5   0       28.45       29.74      2.14 o 
  -6   5   0        0.89       -0.33      0.94 o 
  -5   5   0      257.22      248.98      5.63 o 
  -4   5   0        9.88        8.26      1.11 o 
  -3   5   0       47.33       44.97      1.23 o 
  -2   5   0      530.66      472.40      5.70 o 
  -1   5   0      560.49      572.01      6.70 o 
   0   5   0      522.31      519.09      6.09 o 
   1   5   0       37.33       53.97      1.44 o 
   2   5   0     2616.19     2694.68     35.76 o 
   3   5   0       56.44       73.38      1.88 o 
   4   5   0       18.86       30.41      1.40 o 
   5   5   0     1791.75     1816.38     18.60 o 
   6   5   0        8.15        4.94      0.52 o 
   7   5   0      220.45      223.26      4.14 o 
   8   5   0      378.14      370.52      4.80 o 
   9   5   0       75.03       73.26      3.92 o 
  10   5   0      228.98      256.71      6.75 o 
  11   5   0      151.59      166.82      4.58 o 
  -7   6   0        0.17       -0.13      1.36 o 
  -6   6   0        6.49        3.88      1.21 o 
  -5   6   0        4.55        2.96      1.05 o 
  -4   6   0       12.56       17.02      1.97 o 
  -3   6   0        0.75        5.75      1.05 o 
  -2   6   0      801.55      796.85      9.29 o 
  -1   6   0       17.88       20.89      0.86 o 
   0   6   0       48.78       59.85      1.36 o 
   1   6   0     1517.63     1480.23     16.26 o 
   2   6   0      320.34      292.23      5.01 o 
   3   6   0     1186.86     1139.44     15.78 o 
   4   6   0     6321.71     6440.99     76.04 o 
   5   6   0        0.59        0.81      0.93 o 
   6   6   0      100.00      100.35      2.15 o 
   7   6   0      836.26      828.32     10.59 o 
   8   6   0      232.57      221.21      4.17 o 
   9   6   0       12.69       14.17      1.15 o 
  10   6   0      129.73      128.97      4.64 o 
  11   6   0        2.31       -0.80      2.65 o 
  -6   7   0        1.71        0.98      1.40 o 
  -5   7   0       14.04       12.51      1.42 o 
  -4   7   0       55.22       52.89      2.16 o 
  -3   7   0      339.17      330.23      6.35 o 
  -2   7   0        2.00        4.30      1.51 o 
  -1   7   0       12.34       14.51      0.92 o 
   0   7   0     1086.75     1088.07     12.36 o 
   1   7   0      160.61      172.12      2.70 o 
   2   7   0       35.56       39.77      1.93 o 
   3   7   0       20.71       21.93      1.16 o 
   4   7   0      172.92      179.30      3.15 o 
   5   7   0      538.74      508.75      7.87 o 
   6   7   0      610.03      584.77      8.89 o 
   7   7   0      181.78      165.52      3.94 o 
   8   7   0       21.99       20.99      1.56 o 
   9   7   0      812.74      785.64     12.70 o 
  10   7   0       38.21       43.75      4.24 o 
  -5   8   0        2.74        2.34      1.47 o 
  -4   8   0        0.42       -1.05      1.05 o 
  -3   8   0        3.14        5.78      1.23 o 
  -2   8   0        4.33       10.52      1.28 o 
  -1   8   0       10.71       11.00      0.93 o 
   0   8   0      344.41      342.23      4.70 o 
   1   8   0        1.58        0.66      1.37 o 
   2   8   0        3.53        2.93      0.74 o 
   3   8   0      506.21      515.43      8.10 o 
   4   8   0      235.34      217.81      4.18 o 
   5   8   0     1389.08     1316.47     18.53 o 
   6   8   0       29.28       28.08      1.51 o 
   7   8   0       98.86      103.13      2.69 o 
   8   8   0       66.78       64.13      2.76 o 
   9   8   0       82.44       88.70      4.97 o 
  10   8   0        0.28       -0.27      2.39 o 
  11   8   0       31.10       35.00      4.24 o 
  -3   9   0      123.71      133.85      3.86 o 
  -2   9   0       42.28       41.46      1.97 o 
  -1   9   0      109.97      107.33      3.12 o 
   0   9   0       55.04       52.70      2.19 o 
   1   9   0        0.72        1.34      0.89 o 
   2   9   0      113.12      130.10      2.84 o 
   3   9   0      114.89      103.13      3.48 o 
   4   9   0       38.01       30.46      1.64 o 
   5   9   0        0.18        1.17      1.03 o 
   6   9   0        9.47        6.04      1.16 o 
   7   9   0      229.74      230.22      4.66 o 
   8   9   0       62.67       72.15      2.85 o 
   9   9   0       91.75       99.88      3.39 o 
  10   9   0       30.51       29.43      3.98 o 
  -2  10   0        1.81       -1.45      1.59 o 
  -1  10   0        1.44        2.68      2.12 o 
   0  10   0       94.15      104.99      3.53 o 
   1  10   0        4.06        2.18      1.08 o 
   2  10   0       17.19       24.30      1.77 o 
   3  10   0        2.07       -0.58      0.87 o 
   4  10   0        0.03        0.65      0.99 o 
   5  10   0      276.85      287.78      5.52 o 
   6  10   0       17.05       14.37      1.42 o 
   7  10   0        5.33        7.75      1.72 o 
   8  10   0       28.50       28.23      1.80 o 
   9  10   0        9.10        9.94      1.67 o 
   0  11   0       99.22      100.56      4.30 o 
   1  11   0        1.15        1.36      2.78 o 
   2  11   0       26.37       25.50      1.58 o 
   3  11   0       76.55       72.60      3.29 o 
   4  11   0       11.89       14.38      1.41 o 
   5  11   0        7.02        5.62      1.21 o 
   6  11   0       69.67       83.14      2.91 o 
   7  11   0       18.10       16.92      1.84 o 
   8  11   0       24.58       28.96      2.11 o 
   3  12   0        0.78       -1.24      1.25 o 
   4  12   0        9.48        8.18      1.50 o 
   5  12   0       57.37       61.59      3.08 o 
   6  12   0        2.25        1.65      1.47 o 
  -6 -12   1        0.18       -1.36      1.36 o 
  -5 -12   1        4.06        4.50      1.63 o 
  -4 -12   1       53.60       57.07      2.50 o 
  -3 -12   1        0.48        1.87      1.52 o 
  -8 -11   1       49.85       38.34      2.42 o 
  -7 -11   1       10.38       10.69      1.65 o 
  -6 -11   1       27.00       29.68      1.88 o 
  -5 -11   1        5.63        2.44      1.29 o 
  -4 -11   1       93.36      101.43      3.04 o 
  -3 -11   1      125.03      125.23      3.08 o 
  -2 -11   1       27.31       29.72      1.66 o 
  -1 -11   1       29.62       33.03      2.60 o 
   0 -11   1       87.24       88.76      4.19 o 
  -9 -10   1        9.25        8.75      2.92 o 
  -8 -10   1      130.61      133.44      3.48 o 
  -7 -10   1       74.55       73.48      2.59 o 
  -6 -10   1       12.51       11.69      1.38 o 
  -5 -10   1       39.96       40.36      1.91 o 
  -4 -10   1        0.32        0.96      1.02 o 
  -3 -10   1       38.73       33.97      1.58 o 
  -2 -10   1       41.73       36.49      1.64 o 
  -1 -10   1        8.65       11.94      1.23 o 
   0 -10   1        0.76        0.78      1.36 o 
   1 -10   1        3.95        1.65      1.72 o 
   2 -10   1       10.73        7.06      2.04 o 
 -10  -9   1        6.94        5.04      2.65 o 
  -9  -9   1        9.04        7.42      2.65 o 
  -8  -9   1       86.29       91.81      3.15 o 
  -7  -9   1       25.22       33.19      2.23 o 
  -6  -9   1      516.37      467.77      7.76 o 
  -5  -9   1       43.94       42.12      2.02 o 
  -4  -9   1      147.66      151.78      6.74 o 
  -3  -9   1        0.07        1.41      2.89 o 
  -2  -9   1      217.52      221.68      3.94 o 
  -1  -9   1        3.00        1.90      0.90 o 
   0  -9   1        0.20       -0.23      0.90 o 
   1  -9   1      235.02      244.08      5.58 o 
   2  -9   1       11.02        8.87      1.30 o 
   3  -9   1        1.63        1.51      1.42 o 
 -10  -8   1       37.62       41.63      4.24 o 
  -9  -8   1       12.89       13.79      2.92 o 
  -8  -8   1      480.61      481.46      8.93 o 
  -7  -8   1        0.67        0.16      0.89 o 
  -6  -8   1        3.81        3.47      0.96 o 
  -5  -8   1      439.54      424.04      9.74 o 
  -4  -8   1       11.68        8.46      1.11 o 
  -3  -8   1      132.65      135.59      3.02 o 
  -2  -8   1        2.23        1.25      0.82 o 
  -1  -8   1       57.85       55.93      1.54 o 
   0  -8   1       31.81       37.17      1.49 o 
   1  -8   1       22.21       26.45      1.87 o 
   2  -8   1       81.20       75.64      2.42 o 
   3  -8   1       24.06       30.75      1.73 o 
   4  -8   1       22.34       25.12      1.69 o 
   5  -8   1        3.77        3.81      1.47 o 
 -11  -7   1        0.18       -2.12      2.12 o 
 -10  -7   1        4.81        4.77      2.65 o 
  -9  -7   1        5.25        5.83      2.65 o 
  -8  -7   1       72.68       71.87      2.60 o 
  -7  -7   1       84.25       79.33      2.61 o 
  -6  -7   1        1.42       -0.74      0.74 o 
  -5  -7   1      341.73      317.86      5.39 o 
  -4  -7   1        0.29        3.62      1.91 o 
  -3  -7   1      346.00      335.88      4.97 o 
  -2  -7   1      844.16      829.81      9.67 o 
  -1  -7   1       58.64       57.70      1.31 o 
   0  -7   1      371.07      380.97      4.57 o 
   1  -7   1      182.71      188.05      2.71 o 
   2  -7   1       38.23       28.35      1.49 o 
   3  -7   1      318.73      329.82      5.68 o 
   4  -7   1       26.18       21.79      1.50 o 
   5  -7   1        4.81        4.39      1.23 o 
   6  -7   1       29.52       38.51      2.29 o 
 -11  -6   1      103.20      112.16      6.36 o 
 -10  -6   1       10.61       11.56      1.87 o 
  -9  -6   1      206.71      213.18      5.99 o 
  -8  -6   1      213.90      220.26      3.43 o 
  -7  -6   1       31.22       32.92      1.77 o 
  -6  -6   1      240.41      225.52      4.02 o 
  -5  -6   1      323.78      335.90      4.89 o 
  -4  -6   1     1174.22     1316.04     16.32 o 
  -3  -6   1      231.53      225.98      3.58 o 
  -2  -6   1      891.59      933.86     11.80 o 
  -1  -6   1       32.46       37.75      1.03 o 
   0  -6   1      303.96      301.88      3.44 o 
   1  -6   1       63.63       59.06      1.17 o 
   2  -6   1      103.44      104.31      1.68 o 
   3  -6   1      634.09      591.45      8.83 o 
   4  -6   1        1.95        2.76      1.05 o 
   5  -6   1       14.37       11.72      1.28 o 
   6  -6   1      137.43      150.70      3.57 o 
   7  -6   1        0.47        0.98      1.32 o 
 -11  -5   1       18.96       17.26      2.53 o 
 -10  -5   1        0.81        0.08      2.52 o 
  -9  -5   1       22.08       23.12      2.55 o 
  -8  -5   1      144.00      142.12      2.20 o 
  -7  -5   1        3.53        2.86      0.50 o 
  -6  -5   1       72.73       72.01      1.39 o 
  -5  -5   1      544.10      521.34      6.53 o 
  -4  -5   1     1030.18     1100.73     13.68 o 
  -3  -5   1     1305.30     1254.47     15.40 o 
  -2  -5   1     1443.46     1428.60     15.97 o 
  -1  -5   1     1279.68     1296.19     14.37 o 
   0  -5   1      172.93      141.58      1.96 o 
   1  -5   1     1587.68     1720.69     17.43 o 
   2  -5   1      839.28      783.67      7.80 o 
   3  -5   1      185.01      184.24      2.51 o 
   4  -5   1       14.27       15.01      1.18 o 
   5  -5   1        0.40        4.50      1.05 o 
   6  -5   1       17.62       14.67      1.32 o 
   7  -5   1       15.07       10.55      1.43 o 
 -11  -4   1       48.57       46.07      2.60 o 
 -10  -4   1        3.12        3.89      1.36 o 
  -9  -4   1      353.08      343.60      8.24 o 
  -8  -4   1       60.00       57.82      1.52 o 
  -7  -4   1      799.43      792.07      8.27 o 
  -6  -4   1      682.49      689.47      7.31 o 
  -5  -4   1       21.37       25.18      0.77 o 
  -4  -4   1     5056.12     5008.27     49.40 o 
  -3  -4   1     2716.01     2835.08     33.73 o 
  -2  -4   1       11.24        8.41      1.01 o 
  -1  -4   1      795.61      841.08      9.43 o 
   0  -4   1     1798.26     1826.87     18.32 o 
   1  -4   1        1.25        2.00      0.35 o 
   2  -4   1       26.75       26.85      0.74 o 
   3  -4   1      501.44      477.53      4.88 o 
   4  -4   1       81.81       77.83      1.52 o 
   5  -4   1      348.06      355.51      5.76 o 
   6  -4   1       97.84       91.45      2.53 o 
   7  -4   1        0.39       -0.57      0.91 o 
   8  -4   1        4.04        5.51      1.28 o 
 -11  -3   1        1.46       -1.66      1.66 o 
 -10  -3   1      455.03      464.78     11.40 o 
  -9  -3   1       30.73       28.86      1.88 o 
  -8  -3   1       28.05       27.91      1.27 o 
  -7  -3   1        4.71        7.13      0.96 o 
  -6  -3   1     1191.93     1212.74     13.15 o 
  -5  -3   1      630.53      708.26      7.36 o 
  -4  -3   1      710.37      685.12      7.65 o 
  -3  -3   1     1651.69     1587.78     15.88 o 
  -2  -3   1    16348.20    15880.55    192.02 o 
  -1  -3   1     5143.73     4912.71     53.03 o 
   0  -3   1      680.61      629.94      7.06 o 
   1  -3   1     1862.93     1915.18     20.54 o 
   2  -3   1      170.53      112.68      1.50 o 
   3  -3   1       13.44       17.55      0.53 o 
   4  -3   1      199.64      195.57      2.70 o 
   5  -3   1      237.52      210.41      3.78 o 
   6  -3   1      155.74      148.33      3.12 o 
   7  -3   1      100.44       85.21      2.45 o 
   8  -3   1       43.49       44.00      3.37 o 
   9  -3   1        4.46        6.00      1.96 o 
 -11  -2   1        0.09        2.65      1.96 o 
 -10  -2   1       90.23       98.87      3.45 o 
  -9  -2   1       14.66       15.10      1.63 o 
  -8  -2   1       67.78       72.19      1.75 o 
  -7  -2   1      726.15      709.95      7.62 o 
  -6  -2   1       26.20       27.09      0.84 o 
  -5  -2   1      825.61      799.27     10.91 o 
  -4  -2   1      832.69      857.42      9.27 o 
  -3  -2   1      117.12      129.87      2.10 o 
  -2  -2   1      102.23       74.01      0.88 o 
  -1  -2   1     2627.43     2805.94     26.01 o 
   0  -2   1       73.21      102.47      1.92 o 
   1  -2   1      424.57      405.72      4.00 o 
   2  -2   1      375.88      434.60      4.29 o 
   3  -2   1      220.89      300.66      3.61 o 
   4  -2   1       42.90       60.00      1.12 o 
   5  -2   1      567.02      561.39      6.52 o 
   6  -2   1      751.91      732.27     12.71 o 
   7  -2   1      199.61      190.78      3.71 o 
   8  -2   1       58.38       64.04      2.26 o 
   9  -2   1        0.20       -1.27      1.27 o 
 -10  -1   1       27.87       27.54      2.11 o 
  -9  -1   1       33.07       31.28      2.25 o 
  -8  -1   1      185.26      179.79      4.27 o 
  -7  -1   1        1.88        0.51      0.56 o 
  -6  -1   1       41.19       32.79      0.84 o 
  -5  -1   1        8.59        3.56      0.55 o 
  -4  -1   1      804.95      751.55      8.25 o 
  -3  -1   1     1221.29     1229.87     12.01 o 
  -2  -1   1      423.71      385.86      4.21 o 
  -1  -1   1     1927.22     1995.31     15.60 o 
   0  -1   1        0.08        9.70      0.21 o 
   1  -1   1    28246.14    23721.88    766.17 o 
   2  -1   1      752.93      751.08      7.66 o 
   3  -1   1      187.19      176.61      2.24 o 
   4  -1   1     1560.29     1549.88     16.75 o 
   5  -1   1      644.59      664.72      7.53 o 
   6  -1   1      124.62      132.48      2.66 o 
   7  -1   1      175.98      161.50      3.21 o 
   8  -1   1       36.36       32.93      1.80 o 
   9  -1   1        1.37        0.12      1.21 o 
  10  -1   1       18.65       17.11      1.88 o 
 -10   0   1       38.49       41.47      2.50 o 
  -9   0   1       47.49       40.26      2.24 o 
  -8   0   1       46.52       51.54      2.79 o 
  -7   0   1      381.49      356.18      5.60 o 
  -6   0   1      178.98      171.17      2.15 o 
  -5   0   1     2039.47     2052.09     20.57 o 
  -4   0   1      185.81      198.39      2.30 o 
  -3   0   1     1706.49     1843.53     18.38 o 
  -2   0   1        8.73       16.93      0.43 o 
  -1   0   1     4611.04     4737.01     41.57 o 
   0   0   1      331.95      307.51      8.55 o 
   1   0   1     3348.25     3554.80     29.83 o 
   2   0   1     3269.00     3494.89     27.75 o 
   3   0   1      186.90      206.60      2.15 o 
   4   0   1     2009.58     2254.29     21.06 o 
   5   0   1      451.11      409.55      4.45 o 
   6   0   1        4.38        4.54      0.44 o 
   7   0   1     1099.68     1063.99     14.56 o 
   8   0   1      222.17      219.87      4.07 o 
   9   0   1       11.83       13.27      1.47 o 
  10   0   1      193.29      201.53      6.68 o 
 -10   1   1        5.40        1.72      3.31 o 
  -9   1   1       11.30       12.31      1.67 o 
  -8   1   1      127.95      116.82      3.50 o 
  -7   1   1       51.94       52.47      1.86 o 
  -6   1   1       63.73       69.80      1.91 o 
  -5   1   1     1609.71     1770.30     20.94 o 
  -4   1   1       42.20       36.79      1.11 o 
  -3   1   1       85.18      124.94      1.83 o 
  -2   1   1      793.37      803.23      8.99 o 
  -1   1   1     1411.97     1475.04     13.21 o 
   0   1   1    14334.66    13150.18    291.01 o 
   1   1   1       54.51       54.31      0.87 o 
   2   1   1    11674.78    11028.73    120.23 o 
   3   1   1     2456.42     2577.02     24.97 o 
   4   1   1       81.19       47.67      0.77 o 
   5   1   1     1031.33     1175.77     11.94 o 
   6   1   1     2171.64     2173.74     23.43 o 
   7   1   1      106.57      114.20      1.73 o 
   8   1   1       15.31       16.62      1.15 o 
   9   1   1       24.68       22.44      1.43 o 
  10   1   1       38.45       40.71      2.30 o 
  11   1   1       31.11       29.28      2.71 o 
  -9   2   1       12.91       13.69      1.77 o 
  -8   2   1      200.03      194.30      4.88 o 
  -7   2   1       12.76       20.30      1.29 o 
  -6   2   1      632.40      614.48      8.94 o 
  -5   2   1      467.37      461.93      6.06 o 
  -4   2   1      111.88      109.88      1.88 o 
  -3   2   1     2672.10     2773.35     29.58 o 
  -2   2   1     1486.17     1608.40     16.08 o 
  -1   2   1      150.01      147.45      2.23 o 
   0   2   1     5817.50     6050.59     70.62 o 
   1   2   1    18024.79    16641.62    456.78 o 
   2   2   1     4477.76     4532.09     89.08 o 
   3   2   1     1753.87     1770.32     18.95 o 
   4   2   1     2076.99     2178.68     26.00 o 
   5   2   1       16.85       17.14      1.04 o 
   6   2   1      481.94      508.49      6.45 o 
   7   2   1     1313.20     1285.22     13.24 o 
   8   2   1      199.46      194.53      4.22 o 
   9   2   1      414.65      419.77      6.67 o 
  10   2   1      303.56      320.33      6.88 o 
  11   2   1        5.09        8.15      1.73 o 
  -9   3   1        1.89        3.71      1.87 o 
  -8   3   1      113.43      124.03      4.17 o 
  -7   3   1       32.51       34.73      1.67 o 
  -6   3   1       24.19       21.98      1.29 o 
  -5   3   1      136.54      142.29      2.91 o 
  -4   3   1       38.54       35.85      1.07 o 
  -3   3   1     1111.97     1152.08     11.77 o 
  -2   3   1     2032.62     2047.40     21.96 o 
  -1   3   1       52.47       66.18      1.70 o 
   0   3   1     3675.96     3752.20     43.62 o 
   1   3   1     3108.43     3120.48     47.78 o 
   2   3   1    17707.19    17296.92    377.45 o 
   3   3   1     1622.85     1557.60     20.77 o 
   4   3   1        9.05        6.96      0.44 o 
   5   3   1      568.75      554.02      5.83 o 
   6   3   1      973.23      963.09      9.90 o 
   7   3   1       39.48       35.78      2.56 o 
   8   3   1        2.35        1.16      0.81 o 
   9   3   1       15.24       11.42      1.22 o 
  10   3   1       28.69       30.70      3.31 o 
  11   3   1        2.25       -0.25      1.63 o 
  -8   4   1        6.12        4.51      1.87 o 
  -7   4   1        3.18        1.92      1.40 o 
  -6   4   1      209.46      212.33      4.09 o 
  -5   4   1        7.71        7.52      1.01 o 
  -4   4   1      439.64      462.45      6.98 o 
  -3   4   1      457.97      427.15      4.76 o 
  -2   4   1      245.39      301.69      3.77 o 
  -1   4   1      792.55      827.04      9.22 o 
   0   4   1      782.05      772.42      8.66 o 
   1   4   1      518.78      623.46      8.69 o 
   2   4   1      842.11      880.22     12.06 o 
   3   4   1     3711.11     3898.30     46.20 o 
   4   4   1     1262.90     1232.46     15.06 o 
   5   4   1      576.05      584.38      6.29 o 
   6   4   1      931.92      900.53      8.75 o 
   7   4   1      249.32      245.58      2.89 o 
   8   4   1       34.75       31.38      1.12 o 
   9   4   1      357.12      341.91      5.54 o 
  10   4   1        7.96       10.12      1.52 o 
  11   4   1      173.96      178.84      6.34 o 
  -7   5   1       11.38        7.00      1.53 o 
  -6   5   1       15.44       17.54      1.37 o 
  -5   5   1        5.73        6.39      1.05 o 
  -4   5   1      144.70      143.51      3.23 o 
  -3   5   1      313.40      322.13      3.88 o 
  -2   5   1      144.63      151.29      2.33 o 
  -1   5   1      282.29      265.50      3.77 o 
   0   5   1       81.80       61.03      1.24 o 
   1   5   1      437.62      478.67      6.25 o 
   2   5   1     1830.20     1770.09     23.73 o 
   3   5   1      103.41       80.17      1.62 o 
   4   5   1      312.22      303.89      4.31 o 
   5   5   1     1079.08     1028.70     11.80 o 
   6   5   1      593.42      606.56      7.97 o 
   7   5   1        2.54        1.18      0.72 o 
   8   5   1      236.23      231.54      2.90 o 
   9   5   1        4.83        6.05      0.99 o 
  10   5   1       13.65       20.90      3.18 o 
  11   5   1       99.83      111.40      5.01 o 
  -7   6   1       69.68       80.87      5.83 o 
  -6   6   1       30.17       35.95      1.91 o 
  -5   6   1       87.29       76.83      2.99 o 
  -4   6   1      141.51      141.01      3.21 o 
  -3   6   1      155.59      158.66      3.28 o 
  -2   6   1      729.95      744.65      8.09 o 
  -1   6   1        0.95       -0.09      0.40 o 
   0   6   1      102.13      128.20      2.10 o 
   1   6   1      880.36      889.42     11.11 o 
   2   6   1        5.64        8.68      0.75 o 
   3   6   1       84.20       92.64      1.90 o 
   4   6   1      578.28      577.81      7.71 o 
   5   6   1     1332.36     1381.06     17.11 o 
   6   6   1      306.78      287.58      4.03 o 
   7   6   1       54.25       54.33      1.83 o 
   8   6   1      355.81      355.59      5.10 o 
   9   6   1      118.11      125.03      2.47 o 
  10   6   1       88.98       86.29      3.22 o 
  11   6   1      294.19      289.01     10.61 o 
  -6   7   1        2.42        3.63      1.52 o 
  -5   7   1        6.34        4.94      1.32 o 
  -4   7   1       25.89       26.82      1.56 o 
  -3   7   1       60.90       65.56      2.30 o 
  -2   7   1        0.20        0.46      0.93 o 
  -1   7   1      499.89      503.10      6.27 o 
   0   7   1       96.85      107.12      2.01 o 
   1   7   1        7.57       11.12      0.87 o 
   2   7   1      933.71      914.14     13.05 o 
   3   7   1       57.04       54.21      1.58 o 
   4   7   1     1135.16     1180.74     16.84 o 
   5   7   1      183.74      165.47      3.01 o 
   6   7   1       52.09       41.58      1.64 o 
   7   7   1       57.63       55.27      2.14 o 
   8   7   1       66.06       61.42      2.37 o 
   9   7   1       11.27       13.41      1.31 o 
  10   7   1      145.02      134.43      6.89 o 
  -5   8   1       49.21       53.89      2.68 o 
  -4   8   1        8.43        6.89      1.34 o 
  -3   8   1        0.53        0.81      1.12 o 
  -2   8   1      484.61      482.62      7.78 o 
  -1   8   1      146.02      150.08      2.94 o 
   0   8   1      199.21      192.83      3.10 o 
   1   8   1      319.56      318.34      4.41 o 
   2   8   1       22.56       18.94      2.24 o 
   3   8   1       63.98       66.27      2.37 o 
   4   8   1       77.16       68.19      2.37 o 
   5   8   1      221.93      220.18      6.77 o 
   6   8   1        0.04        0.02      0.80 o 
   7   8   1       29.95       26.74      1.43 o 
   8   8   1      468.73      454.31     11.47 o 
   9   8   1       35.38       36.94      2.06 o 
  10   8   1       98.91      107.94      5.57 o 
  11   8   1      103.61      114.54      6.63 o 
  -3   9   1        0.89        3.03      1.42 o 
  -2   9   1       12.75       14.83      1.50 o 
  -1   9   1      258.25      291.64      8.19 o 
   0   9   1      110.24       96.07      2.39 o 
   1   9   1      108.61      113.99      2.86 o 
   2   9   1      708.41      708.15      9.35 o 
   3   9   1       29.85       30.71      1.62 o 
   4   9   1      510.33      500.01      8.06 o 
   5   9   1       29.16       24.84      1.45 o 
   6   9   1       83.65       86.67      4.63 o 
   7   9   1      237.06      220.15      4.50 o 
   8   9   1        1.94        1.14      1.21 o 
   9   9   1      110.57      113.83      3.62 o 
  10   9   1       75.24       72.24      4.12 o 
  -2  10   1       10.95       10.55      2.23 o 
  -1  10   1       66.37       68.85      6.76 o 
   0  10   1        1.63        1.94      1.47 o 
   1  10   1      129.21      138.06      3.06 o 
   2  10   1       37.51       44.40      2.27 o 
   3  10   1       44.37       43.39      1.81 o 
   4  10   1       29.79       31.78      1.72 o 
   5  10   1        0.09       -0.99      0.99 o 
   6  10   1        0.64        1.37      1.05 o 
   7  10   1      181.51      177.06      4.07 o 
   8  10   1        8.92        8.14      1.28 o 
   9  10   1        3.31        2.56      1.47 o 
  10  10   1      117.65      134.17      5.53 o 
   0  11   1        9.46        8.24      1.96 o 
   1  11   1        0.19        0.10      1.86 o 
   2  11   1       31.25       32.32      1.70 o 
   3  11   1       27.60       35.41      1.74 o 
   4  11   1      151.55      161.01      3.50 o 
   5  11   1        5.15        4.98      1.23 o 
   6  11   1      146.43      157.29      3.88 o 
   7  11   1        5.89        5.83      1.31 o 
   8  11   1        0.02        0.34      1.21 o 
   9  11   1        8.76       14.18      1.92 o 
   2  12   1        0.41        0.00      2.06 o 
   3  12   1       15.33       16.99      1.72 o 
   4  12   1       14.06       12.02      1.80 o 
   5  12   1        3.53        3.25      1.41 o 
   6  12   1        0.83       -1.40      1.40 o 
   7  12   1       72.20       72.60      3.36 o 
  -5 -12   2       44.20       47.96      2.73 o 
  -4 -12   2        7.45        7.43      1.54 o 
  -3 -12   2       14.76       15.91      2.44 o 
  -8 -11   2       38.73       28.37      3.98 o 
  -7 -11   2      164.13      142.14      4.33 o 
  -6 -11   2       65.17       64.82      3.78 o 
  -5 -11   2        0.68       -0.55      1.18 o 
  -4 -11   2        7.84        5.46      1.32 o 
  -3 -11   2        5.09        2.22      1.19 o 
  -2 -11   2        0.05       -0.92      1.18 o 
  -1 -11   2        1.51        1.58      1.85 o 
   0 -11   2       25.97       28.03      2.60 o 
  -9 -10   2        1.35       -1.33      2.39 o 
  -8 -10   2       15.74       18.03      3.18 o 
  -7 -10   2        1.62        1.63      1.15 o 
  -6 -10   2        6.62       10.37      1.34 o 
  -5 -10   2        2.75        5.21      1.24 o 
  -4 -10   2       44.38       46.93      2.08 o 
  -3 -10   2      137.29      135.81      3.39 o 
  -2 -10   2        0.02        1.35      0.93 o 
  -1 -10   2       51.33       50.23      1.90 o 
   0 -10   2       64.27       73.26      3.04 o 
   1 -10   2       22.50       22.21      2.34 o 
   2 -10   2        3.73        3.85      2.92 o 
 -10  -9   2        0.25        0.00      2.39 o 
  -9  -9   2      104.57      117.46      7.16 o 
  -8  -9   2        2.54        1.86      2.12 o 
  -7  -9   2      599.56      606.07     12.25 o 
  -6  -9   2      467.98      424.26      7.17 o 
  -5  -9   2       64.36       72.31      2.43 o 
  -4  -9   2       94.06       80.74      2.45 o 
  -3  -9   2       70.29       67.10      2.21 o 
  -2  -9   2       63.19       48.27      1.81 o 
  -1  -9   2        0.53       -0.46      0.84 o 
   0  -9   2       22.18       21.08      1.35 o 
   1  -9   2        1.83        1.59      1.32 o 
   2  -9   2       31.99       37.39      2.26 o 
   3  -9   2       35.90       36.99      3.98 o 
 -10  -8   2       40.01       39.24      4.24 o 
  -9  -8   2        3.62        0.53      2.12 o 
  -8  -8   2        0.43       -1.86      2.12 o 
  -7  -8   2      118.76      114.44      3.66 o 
  -6  -8   2      127.49      127.71      3.10 o 
  -5  -8   2      807.11      780.03     11.55 o 
  -4  -8   2      508.53      506.61      8.00 o 
  -3  -8   2      228.12      210.91      4.10 o 
  -2  -8   2       99.58       99.85      2.56 o 
  -1  -8   2      521.25      526.02      7.34 o 
   0  -8   2       69.24       66.42      1.68 o 
   1  -8   2      214.49      231.09      3.87 o 
   2  -8   2       39.73       40.98      1.87 o 
   3  -8   2       33.14       27.65      1.66 o 
   4  -8   2       11.82       17.56      1.61 o 
   5  -8   2       15.83       18.30      1.82 o 
 -10  -7   2      163.26      177.51      5.62 o 
  -9  -7   2       18.96       16.17      3.18 o 
  -8  -7   2      120.75      106.85      5.83 o 
  -7  -7   2      460.58      463.53      8.42 o 
  -6  -7   2       96.89       89.86      2.34 o 
  -5  -7   2     1740.03     1743.75     23.91 o 
  -4  -7   2      443.15      445.03      7.00 o 
  -3  -7   2       20.97       23.20      1.13 o 
  -2  -7   2      378.04      361.68      4.68 o 
  -1  -7   2       22.33       18.67      0.82 o 
   0  -7   2       58.61       57.32      1.28 o 
   1  -7   2       64.31       71.19      1.44 o 
   2  -7   2      152.71      141.78      3.00 o 
   3  -7   2       13.32       17.56      1.45 o 
   4  -7   2       74.08       78.11      2.76 o 
   5  -7   2       26.41       24.71      1.69 o 
   6  -7   2        8.30        8.94      1.73 o 
 -11  -6   2       52.24       55.68      4.77 o 
 -10  -6   2        2.67        1.46      1.69 o 
  -9  -6   2        2.41       -0.51      1.40 o 
  -8  -6   2       69.68       81.81      3.28 o 
  -7  -6   2       40.86       39.74      1.75 o 
  -6  -6   2        3.00        1.88      0.58 o 
  -5  -6   2        0.90        0.40      0.62 o 
  -4  -6   2       68.22       78.46      1.83 o 
  -3  -6   2       99.40       97.78      2.53 o 
  -2  -6   2     1335.82     1367.25     16.22 o 
  -1  -6   2      311.56      288.92      3.53 o 
   0  -6   2      153.67      168.72      2.22 o 
   1  -6   2      106.66      102.39      1.60 o 
   2  -6   2      737.09      716.11      8.48 o 
   3  -6   2      331.52      315.38      5.30 o 
   4  -6   2        2.95        1.40      1.01 o 
   5  -6   2       19.50       18.28      1.39 o 
   6  -6   2        0.10        0.94      1.15 o 
   7  -6   2        0.11       -0.30      1.49 o 
 -11  -5   2       39.67       55.68      4.77 o 
 -10  -5   2       52.17       52.50      4.51 o 
  -9  -5   2       33.97       29.54      1.78 o 
  -8  -5   2      258.29      270.01      4.90 o 
  -7  -5   2      203.18      211.65      2.78 o 
  -6  -5   2        3.03        3.57      0.54 o 
  -5  -5   2     2403.11     2391.56     28.35 o 
  -4  -5   2      175.37      170.15      2.79 o 
  -3  -5   2     4275.03     4301.73     46.77 o 
  -2  -5   2     1659.74     1729.45     17.64 o 
  -1  -5   2      989.93     1052.43     10.96 o 
   0  -5   2       96.30      114.91      1.61 o 
   1  -5   2        8.29        6.60      0.50 o 
   2  -5   2      164.29      163.47      2.23 o 
   3  -5   2        9.97        8.77      0.73 o 
   4  -5   2      284.48      270.84      4.70 o 
   5  -5   2       34.91       29.88      1.55 o 
   6  -5   2       21.95       21.23      1.45 o 
   7  -5   2       30.78       37.86      1.85 o 
 -11  -4   2        4.16        4.91      1.99 o 
 -10  -4   2       24.95       21.36      1.88 o 
  -9  -4   2      265.69      268.61      8.19 o 
  -8  -4   2        2.97        3.49      0.96 o 
  -7  -4   2       18.04       13.76      0.67 o 
  -6  -4   2        7.67        8.58      1.43 o 
  -5  -4   2      540.72      502.15      6.37 o 
  -4  -4   2      566.77      590.09      6.81 o 
  -3  -4   2     1760.81     1908.96     21.03 o 
  -2  -4   2     1156.40     1050.46     10.86 o 
  -1  -4   2      647.45      633.48      6.71 o 
   0  -4   2     1522.57     1490.83     15.19 o 
   1  -4   2      965.74      917.95      8.91 o 
   2  -4   2       25.88       41.04      0.90 o 
   3  -4   2      754.34      686.14      7.31 o 
   4  -4   2      168.70      145.87      2.26 o 
   5  -4   2      129.93      113.92      2.63 o 
   6  -4   2       16.44       12.03      1.18 o 
   7  -4   2        6.77       12.65      1.27 o 
   8  -4   2        0.12       -0.03      1.08 o 
 -11  -3   2       17.78       16.22      4.51 o 
 -10  -3   2        7.98       10.14      1.67 o 
  -9  -3   2      145.88      143.17     10.06 o 
  -8  -3   2       42.23       36.95      2.06 o 
  -7  -3   2        8.56        8.28      0.63 o 
  -6  -3   2       27.37       19.28      0.68 o 
  -5  -3   2      988.66      983.50     12.92 o 
  -4  -3   2      419.13      428.39      5.40 o 
  -3  -3   2      279.68      244.02      2.61 o 
  -2  -3   2     7372.52     7506.08     88.97 o 
  -1  -3   2      456.68      442.09      4.72 o 
   0  -3   2      791.93      805.28      8.32 o 
   1  -3   2       70.95       67.93      1.38 o 
   2  -3   2       20.14       21.38      0.62 o 
   3  -3   2      238.26      221.53      2.42 o 
   4  -3   2       53.23       41.87      1.30 o 
   5  -3   2        0.40        1.00      0.71 o 
   6  -3   2      176.33      184.79      3.61 o 
   7  -3   2      184.27      189.01      4.55 o 
   8  -3   2        4.91        5.40      1.15 o 
   9  -3   2      107.10      124.94      4.06 o 
 -10  -2   2       56.92       57.77      2.90 o 
  -9  -2   2       23.65       24.15      1.88 o 
  -8  -2   2        3.24        2.44      0.78 o 
  -7  -2   2       46.81       52.10      1.44 o 
  -6  -2   2      366.03      409.63      4.92 o 
  -5  -2   2      294.33      254.00      3.19 o 
  -4  -2   2      235.09      238.99      3.33 o 
  -3  -2   2      188.91      216.05      4.99 o 
  -2  -2   2      127.93       99.72      1.47 o 
  -1  -2   2    15229.23    15164.73    140.85 o 
   0  -2   2    12478.08    12217.16    114.99 o 
   1  -2   2      403.16      418.52      3.89 o 
   2  -2   2      212.54      259.47      2.68 o 
   3  -2   2     3727.11     3731.03     39.61 o 
   4  -2   2      172.50      182.53      2.47 o 
   5  -2   2      288.96      266.60      3.44 o 
   6  -2   2      176.28      212.68      4.67 o 
   7  -2   2      338.75      284.25      4.86 o 
   8  -2   2       15.26       15.64      1.29 o 
   9  -2   2       12.87       12.08      1.39 o 
 -10  -1   2       21.45       22.98      1.92 o 
  -9  -1   2       80.89       88.49      3.19 o 
  -8  -1   2        4.05        3.11      1.12 o 
  -7  -1   2      230.67      234.24      3.57 o 
  -6  -1   2      397.87      368.76      4.17 o 
  -5  -1   2       51.18       64.55      1.09 o 
  -4  -1   2     1349.65     1382.42     14.88 o 
  -3  -1   2     1148.24     1166.26     11.46 o 
  -2  -1   2     4369.92     4551.47     47.62 o 
  -1  -1   2    13164.85    12941.26    178.28 o 
   0  -1   2     2601.67     2866.40     26.54 o 
   1  -1   2      666.03      717.11      8.84 o 
   2  -1   2     1815.23     1882.63     17.72 o 
   3  -1   2       64.59       93.17      1.35 o 
   4  -1   2      820.92      886.47      9.78 o 
   5  -1   2      723.14      764.59      8.61 o 
   6  -1   2      174.06      172.15      2.44 o 
   7  -1   2      141.41      134.39      2.87 o 
   8  -1   2      159.84      157.98      4.75 o 
   9  -1   2       21.99       19.55      1.42 o 
  10  -1   2        0.21        0.57      1.36 o 
 -10   0   2      104.94      101.33      4.40 o 
  -9   0   2       25.39       23.83      2.55 o 
  -8   0   2        5.88        7.53      1.27 o 
  -7   0   2      123.58      120.38      2.64 o 
  -6   0   2       48.64       49.21      1.29 o 
  -5   0   2        5.52        5.69      0.67 o 
  -4   0   2     2709.60     3031.46     30.10 o 
  -3   0   2      898.87      857.82      8.54 o 
  -2   0   2      372.74      407.54      4.12 o 
  -1   0   2      359.28      370.74      4.20 o 
   0   0   2     5580.38     5847.51     73.59 o 
   1   0   2     4387.79     4398.20     36.81 o 
   2   0   2     1313.46     1368.85     12.05 o 
   3   0   2      774.73      791.80      7.60 o 
   4   0   2      132.29      114.46      1.37 o 
   5   0   2      888.86      816.12      7.92 o 
   6   0   2       27.96       31.69      0.78 o 
   7   0   2        0.09        3.33      1.07 o 
   8   0   2       11.34       12.60      1.08 o 
   9   0   2        5.57        4.86      1.34 o 
  10   0   2        0.77        0.53      1.38 o 
  -9   1   2       75.80       88.13      3.25 o 
  -8   1   2       11.99       10.30      1.47 o 
  -7   1   2      196.25      197.60      3.74 o 
  -6   1   2      126.75      120.00      4.21 o 
  -5   1   2      391.73      402.66      5.34 o 
  -4   1   2      569.98      462.39      7.32 o 
  -3   1   2        0.48        0.90      0.36 o 
  -2   1   2      118.20      103.73      1.36 o 
  -1   1   2     4263.68     4498.54     38.91 o 
   0   1   2       70.96       64.61      0.71 o 
   1   1   2     4990.70     5031.99     72.06 o 
   2   1   2    10544.68    10296.17     99.83 o 
   3   1   2       18.88       23.80      0.86 o 
   4   1   2       20.97       15.98      0.52 o 
   5   1   2      954.50      961.35      9.25 o 
   6   1   2      331.68      333.25      3.82 o 
   7   1   2       38.54       40.16      1.34 o 
   8   1   2      260.70      248.26      4.43 o 
   9   1   2      167.14      151.01      3.25 o 
  10   1   2       10.87       13.28      1.58 o 
  11   1   2       29.68       34.61      3.00 o 
  -9   2   2        8.64        6.53      3.45 o 
  -8   2   2       43.60       35.98      2.24 o 
  -7   2   2      143.76      122.85      3.60 o 
  -6   2   2       75.01       80.40      2.15 o 
  -5   2   2      200.40      199.71      3.73 o 
  -4   2   2      327.30      313.28      4.36 o 
  -3   2   2     1450.46     1522.17     17.96 o 
  -2   2   2     4163.29     4492.02     44.51 o 
  -1   2   2       81.35       67.45      1.73 o 
   0   2   2     8829.21     8632.55    125.60 o 
   1   2   2     6383.84     6253.78    160.02 o 
   2   2   2     6566.06     6661.45     78.67 o 
   3   2   2     1246.28     1354.08     13.57 o 
   4   2   2     1140.42     1119.15     11.86 o 
   5   2   2     1467.51     1473.35     25.32 o 
   6   2   2      555.17      576.44      6.24 o 
   7   2   2      447.99      434.99      5.30 o 
   8   2   2        7.00        9.47      1.01 o 
   9   2   2      456.59      447.69      7.01 o 
  10   2   2        4.53        2.95      1.47 o 
  11   2   2       53.98       56.01      5.97 o 
  -9   3   2        1.40       -0.27      2.65 o 
  -8   3   2       32.55       31.38      2.71 o 
  -7   3   2       51.20       66.37      2.85 o 
  -6   3   2        9.97       11.59      1.11 o 
  -5   3   2      223.10      217.42      3.90 o 
  -4   3   2      445.83      449.25      5.91 o 
  -3   3   2      189.83      202.58      2.43 o 
  -2   3   2       19.03       54.54      1.11 o 
  -1   3   2      155.69      164.27      1.98 o 
   0   3   2      822.34      844.34     10.17 o 
   1   3   2       18.77       32.68      0.80 o 
   2   3   2        8.06       11.04      1.00 o 
   3   3   2      286.55      258.85      2.97 o 
   4   3   2       23.72       31.67      0.84 o 
   5   3   2     2840.16     2949.63     30.75 o 
   6   3   2       54.41       50.53      1.15 o 
   7   3   2      502.92      519.31     15.54 o 
   8   3   2      487.79      472.39      5.89 o 
   9   3   2       24.90       22.15      1.78 o 
  10   3   2      175.70      181.69      5.80 o 
  11   3   2       14.22       12.42      4.11 o 
  -8   4   2       86.45       86.04      4.12 o 
  -7   4   2        0.08       -1.08      1.27 o 
  -6   4   2        8.29        7.18      1.13 o 
  -5   4   2      506.15      468.80      7.22 o 
  -4   4   2       25.44       17.44      1.10 o 
  -3   4   2       29.94       34.24      0.88 o 
  -2   4   2     1715.33     1778.99     17.92 o 
  -1   4   2     1142.55     1154.69     11.81 o 
   0   4   2       84.28       99.19      1.56 o 
   1   4   2      113.54       67.08      1.26 o 
   2   4   2     3013.36     2938.65     38.80 o 
   3   4   2        1.59       14.92      1.61 o 
   4   4   2     3113.36     3068.31     40.54 o 
   5   4   2      384.69      377.59      4.95 o 
   6   4   2      127.78       96.92      1.58 o 
   7   4   2     1358.47     1362.06     13.77 o 
   8   4   2       98.81       97.82      1.76 o 
   9   4   2        1.06        1.54      0.78 o 
  10   4   2      263.57      259.20      5.69 o 
  11   4   2      170.54      170.19      4.63 o 
  -7   5   2       15.52       20.06      2.25 o 
  -6   5   2       13.99       19.47      1.42 o 
  -5   5   2       39.05       48.71      2.26 o 
  -4   5   2       30.23       20.44      1.27 o 
  -3   5   2      333.53      326.52      4.68 o 
  -2   5   2      327.26      318.27      3.79 o 
  -1   5   2        6.75        7.68      0.73 o 
   0   5   2      599.61      572.71      6.20 o 
   1   5   2      347.69      388.85      4.78 o 
   2   5   2      299.13      335.26      4.65 o 
   3   5   2      829.12      924.71     11.54 o 
   4   5   2       41.50       38.54      1.20 o 
   5   5   2      667.72      690.04      8.92 o 
   6   5   2      337.28      353.20      4.95 o 
   7   5   2      361.71      351.26      3.92 o 
   8   5   2      473.67      481.89      5.18 o 
   9   5   2      288.30      292.92      4.51 o 
  10   5   2       94.19       95.24      2.95 o 
  11   5   2       74.42       76.14      3.10 o 
  -6   6   2       44.26       49.71      2.42 o 
  -5   6   2        1.24        0.03      1.03 o 
  -4   6   2       69.86       69.08      2.23 o 
  -3   6   2      176.12      175.93      3.51 o 
  -2   6   2      198.62      202.11      2.75 o 
  -1   6   2       68.78       79.09      1.50 o 
   0   6   2     1219.05     1209.78     12.53 o 
   1   6   2      669.81      626.04      7.42 o 
   2   6   2        3.18        2.95      1.36 o 
   3   6   2      882.01      830.17     10.59 o 
   4   6   2      992.69      964.05     12.20 o 
   5   6   2      743.65      728.35      9.51 o 
   6   6   2      207.16      202.66      3.37 o 
   7   6   2      173.86      166.04      3.23 o 
   8   6   2      362.05      354.96      5.06 o 
   9   6   2        4.84        3.97      0.89 o 
  10   6   2        6.63        4.90      1.19 o 
  11   6   2        7.61       10.19      1.96 o 
  -6   7   2        0.94        4.51      2.65 o 
  -5   7   2       43.02       46.63      2.14 o 
  -4   7   2        4.50        1.89      1.08 o 
  -3   7   2        5.76        6.19      1.13 o 
  -2   7   2      133.85      129.94      2.98 o 
  -1   7   2       77.81       82.32      1.87 o 
   0   7   2      412.27      388.67      4.67 o 
   1   7   2       14.30       15.94      0.79 o 
   2   7   2       82.58       83.70      1.77 o 
   3   7   2      315.61      296.54      4.50 o 
   4   7   2       27.90       26.31      1.33 o 
   5   7   2        0.58        4.15      0.78 o 
   6   7   2      315.20      317.01      6.16 o 
   7   7   2      103.97       94.76      2.84 o 
   8   7   2       34.91       31.14      1.72 o 
   9   7   2      522.35      530.70      7.25 o 
  10   7   2       25.29       34.45      1.73 o 
  -5   8   2        3.23        1.06      1.66 o 
  -4   8   2        2.88       -0.70      1.27 o 
  -3   8   2       68.20       65.37      2.38 o 
  -2   8   2       47.27       67.48      2.53 o 
  -1   8   2       25.88       23.94      1.30 o 
   0   8   2      260.93      268.60      3.63 o 
   1   8   2        7.76       12.61      1.15 o 
   2   8   2      509.52      499.59      6.95 o 
   3   8   2      427.44      414.50      7.72 o 
   4   8   2       49.01       43.93      2.11 o 
   5   8   2     1591.30     1455.14     23.15 o 
   6   8   2       29.64       24.97      1.63 o 
   7   8   2      121.87      116.39      2.80 o 
   8   8   2      420.08      391.47      7.68 o 
   9   8   2        2.32        2.04      1.17 o 
  10   8   2       76.78       76.68      2.49 o 
  11   8   2        3.83        6.10      2.65 o 
  -3   9   2       70.42       80.01      3.11 o 
  -2   9   2      106.57      102.58      2.98 o 
  -1   9   2        5.24        3.83      1.21 o 
   0   9   2       51.10       56.59      1.94 o 
   1   9   2        2.76       -0.28      0.86 o 
   2   9   2        6.10        9.36      1.03 o 
   3   9   2       30.95       25.49      1.48 o 
   4   9   2       12.67       10.21      2.72 o 
   5   9   2       41.08       42.81      2.13 o 
   6   9   2       86.87       88.37      2.57 o 
   7   9   2        0.00       -0.94      0.96 o 
   8   9   2       34.42       32.64      2.02 o 
   9   9   2      204.22      207.76      5.10 o 
  10   9   2       25.12       27.78      1.62 o 
  -2  10   2       22.58       22.92      1.98 o 
  -1  10   2      150.72      157.38      3.77 o 
   0  10   2        1.01        0.02      1.28 o 
   1  10   2        3.09        2.81      1.18 o 
   2  10   2      210.03      209.52      4.37 o 
   3  10   2        2.82        1.59      1.05 o 
   4  10   2        5.39        8.62      1.32 o 
   5  10   2      354.38      365.20      6.55 o 
   6  10   2       83.78       78.95      2.59 o 
   7  10   2      144.93      136.71      3.50 o 
   8  10   2       21.79       22.98      1.57 o 
   9  10   2        7.59        9.05      1.63 o 
  10  10   2       40.04       44.89      3.29 o 
   0  11   2        0.06       -0.59      1.77 o 
   1  11   2       93.59       91.62      4.03 o 
   2  11   2        0.49       -1.14      1.14 o 
   3  11   2        6.05        5.53      1.20 o 
   4  11   2       46.94       50.59      2.03 o 
   5  11   2       22.97       19.58      1.61 o 
   6  11   2       72.58       77.35      2.80 o 
   7  11   2       12.77       14.51      1.57 o 
   8  11   2       52.42       56.80      2.50 o 
   9  11   2       14.48       13.73      1.86 o 
   2  12   2       61.50       69.02      3.31 o 
   3  12   2       17.76       22.19      1.78 o 
   4  12   2       41.98       43.48      2.26 o 
   5  12   2       61.42       62.27      2.76 o 
   6  12   2       24.35       22.98      2.11 o 
   7  12   2       34.64       40.29      2.55 o 
  -7 -11   3      400.06      390.91      9.80 o 
  -6 -11   3       17.66        8.55      3.84 o 
  -5 -11   3      106.51      100.43      3.56 o 
  -4 -11   3       10.80       15.34      1.72 o 
  -3 -11   3        8.85        5.15      1.37 o 
  -2 -11   3       97.61      111.81      3.20 o 
  -1 -11   3        0.24       -1.66      1.66 o 
   0 -11   3        0.65        2.39      2.92 o 
  -9 -10   3        9.55        9.55      3.18 o 
  -8 -10   3       64.97       88.56      6.10 o 
  -7 -10   3      133.37      109.00      3.55 o 
  -6 -10   3      360.64      375.93      7.45 o 
  -5 -10   3       53.57       52.83      2.21 o 
  -4 -10   3        1.25       -0.02      0.99 o 
  -3 -10   3       37.18       39.92      1.97 o 
  -2 -10   3       66.35       56.65      2.00 o 
  -1 -10   3        6.81        4.36      1.07 o 
   0 -10   3       13.15       15.95      1.79 o 
   1 -10   3        5.78        7.35      1.91 o 
   2 -10   3       23.05       20.07      2.42 o 
  -9  -9   3       12.23       14.58      3.18 o 
  -8  -9   3       17.16       20.15      3.18 o 
  -7  -9   3       10.47       10.49      1.56 o 
  -6  -9   3       11.43        9.28      1.29 o 
  -5  -9   3       36.03       31.88      1.73 o 
  -4  -9   3       37.04       39.83      1.85 o 
  -3  -9   3        8.50        6.43      1.12 o 
  -2  -9   3       77.58       78.68      2.43 o 
  -1  -9   3        4.27        2.81      0.87 o 
   0  -9   3       82.90       84.08      2.27 o 
   1  -9   3       75.35       78.25      4.87 o 
   2  -9   3        1.63        2.13      1.39 o 
   3  -9   3       15.01       19.78      2.34 o 
 -10  -8   3        6.48        2.65      2.65 o 
  -9  -8   3       64.34       66.55      5.30 o 
  -8  -8   3      205.55      204.16      9.01 o 
  -7  -8   3      105.14      104.37      5.04 o 
  -6  -8   3      336.29      322.53      5.69 o 
  -5  -8   3      563.78      515.35      8.22 o 
  -4  -8   3       55.75       52.63      1.97 o 
  -3  -8   3       94.35       91.31      2.64 o 
  -2  -8   3       36.34       30.54      1.45 o 
  -1  -8   3        1.17       -0.74      0.74 o 
   0  -8   3       41.84       40.47      1.58 o 
   1  -8   3       23.68       21.56      1.90 o 
   2  -8   3       25.74       22.79      1.88 o 
   3  -8   3        4.17        6.33      1.25 o 
   4  -8   3       15.79       13.54      1.48 o 
   5  -8   3        0.31        1.15      1.38 o 
 -10  -7   3       53.83       60.11      4.37 o 
  -9  -7   3        9.81       10.34      2.65 o 
  -8  -7   3       28.48       26.78      3.45 o 
  -7  -7   3       45.81       48.13      2.48 o 
  -6  -7   3        4.33        5.92      2.15 o 
  -5  -7   3     1937.85     1839.84     25.12 o 
  -4  -7   3      144.25      145.39      3.10 o 
  -3  -7   3      106.36      108.82      2.59 o 
  -2  -7   3      209.65      203.10      3.44 o 
  -1  -7   3      421.69      418.72      5.33 o 
   0  -7   3      208.03      198.54      2.81 o 
   1  -7   3       20.12       20.49      0.85 o 
   2  -7   3       84.28       93.04      2.19 o 
   3  -7   3      923.41      960.35     13.64 o 
   4  -7   3       21.13       21.20      1.72 o 
   5  -7   3       21.45       32.04      1.73 o 
   6  -7   3        4.77        4.81      1.52 o 
 -10  -6   3        4.04        1.99      1.69 o 
  -9  -6   3      109.00      108.41      6.23 o 
  -8  -6   3      483.66      490.78     11.13 o 
  -7  -6   3      118.31      119.65      5.20 o 
  -6  -6   3      347.39      327.51      7.20 o 
  -5  -6   3        0.29       -0.44      0.56 o 
  -4  -6   3     1544.10     1502.60     21.13 o 
  -3  -6   3      279.80      269.28      3.78 o 
  -2  -6   3      108.96      104.68      2.11 o 
  -1  -6   3      907.79      927.86     10.72 o 
   0  -6   3       91.95       83.25      1.42 o 
   1  -6   3       79.17       84.73      1.47 o 
   2  -6   3        0.96       -0.03      0.53 o 
   3  -6   3      207.44      209.93      4.18 o 
   4  -6   3        0.24       -1.30      1.30 o 
   5  -6   3       45.76       42.63      1.93 o 
   6  -6   3       35.01       40.85      2.01 o 
   7  -6   3        7.95        9.56      1.56 o 
 -11  -5   3        2.59        6.89      2.92 o 
 -10  -5   3       46.80       47.46      4.24 o 
  -9  -5   3      110.74      117.64      4.22 o 
  -8  -5   3      123.76      136.22      3.45 o 
  -7  -5   3       14.36       12.27      0.69 o 
  -6  -5   3       73.57       71.39      1.55 o 
  -5  -5   3        0.82        2.28      0.49 o 
  -4  -5   3      300.77      290.92      3.92 o 
  -3  -5   3     8001.54     8319.76     89.76 o 
  -2  -5   3      201.24      251.52      6.33 o 
  -1  -5   3     2192.18     2081.85     21.15 o 
   0  -5   3     1962.77     1933.44     19.70 o 
   1  -5   3      452.85      475.78      4.98 o 
   2  -5   3      768.81      722.01      7.75 o 
   3  -5   3        6.24        4.67      0.69 o 
   4  -5   3      520.96      527.19      7.97 o 
   5  -5   3      717.40      684.01     10.14 o 
   6  -5   3        1.76        3.27      1.17 o 
   7  -5   3        2.67        4.88      1.16 o 
 -11  -4   3       25.13       24.66      3.45 o 
 -10  -4   3       93.53       98.81      3.50 o 
  -9  -4   3       59.35       65.41      2.55 o 
  -8  -4   3       38.35       36.83      2.37 o 
  -7  -4   3      199.80      196.52      2.80 o 
  -6  -4   3      292.82      301.61      3.74 o 
  -5  -4   3      932.68      926.19     11.20 o 
  -4  -4   3      153.70      148.29      1.97 o 
  -3  -4   3     1083.45     1257.54     12.94 o 
  -2  -4   3      752.06      685.23      7.95 o 
  -1  -4   3     1289.54     1357.72     13.91 o 
   0  -4   3        6.09       11.26      0.84 o 
   1  -4   3      194.28      170.39      2.06 o 
   2  -4   3      108.08      106.65      1.58 o 
   3  -4   3        8.82       15.48      0.65 o 
   4  -4   3       45.80       40.03      1.18 o 
   5  -4   3      110.58      101.45      2.56 o 
   6  -4   3      105.55       99.99      2.60 o 
   7  -4   3        9.66       10.56      1.19 o 
   8  -4   3       10.00       10.69      1.37 o 
 -10  -3   3      131.16      128.20      8.47 o 
  -9  -3   3       91.55       88.93      3.81 o 
  -8  -3   3       16.64       20.14      3.06 o 
  -7  -3   3        0.65        0.19      0.58 o 
  -6  -3   3      182.72      200.69      2.66 o 
  -5  -3   3      208.92      217.30      3.40 o 
  -4  -3   3      224.38      208.43      2.65 o 
  -3  -3   3     1082.43     1109.39     11.27 o 
  -2  -3   3      712.91      775.21      9.58 o 
  -1  -3   3      889.25      815.75     10.05 o 
   0  -3   3        7.81       10.94      0.68 o 
   1  -3   3      213.57      200.10      2.38 o 
   2  -3   3      750.49      731.97      7.60 o 
   3  -3   3      205.22      183.48      2.42 o 
   4  -3   3      226.81      226.12      3.06 o 
   5  -3   3      389.55      392.51      4.91 o 
   6  -3   3      193.96      202.29      3.85 o 
   7  -3   3       14.13        7.25      1.12 o 
   8  -3   3       64.78       57.11      2.17 o 
   9  -3   3        0.55        2.76      1.22 o 
 -10  -2   3      100.33      111.71      3.81 o 
  -9  -2   3        3.50        0.69      1.17 o 
  -8  -2   3      149.30      142.57      3.17 o 
  -7  -2   3      196.15      188.78      3.63 o 
  -6  -2   3        6.66       11.94      0.58 o 
  -5  -2   3     1712.41     1673.66     19.65 o 
  -4  -2   3      261.90      267.91      3.06 o 
  -3  -2   3      408.44      422.32      5.46 o 
  -2  -2   3        3.57       12.11      0.58 o 
  -1  -2   3    13505.91    13702.16    148.93 o 
   0  -2   3        5.44        5.84      0.49 o 
   1  -2   3       34.48       34.65      1.23 o 
   2  -2   3        1.75        1.44      0.22 o 
   3  -2   3        1.86        0.71      0.30 o 
   4  -2   3       24.23       16.04      0.72 o 
   5  -2   3      836.64      809.90      9.21 o 
   6  -2   3      210.44      185.49      3.49 o 
   7  -2   3       18.72       19.90      1.25 o 
   8  -2   3       45.07       44.01      1.85 o 
   9  -2   3        0.07       -0.60      1.01 o 
 -10  -1   3        2.34        1.28      1.77 o 
  -9  -1   3      203.75      202.56      5.08 o 
  -8  -1   3       89.13       79.28      3.19 o 
  -7  -1   3       22.86       16.63      1.15 o 
  -6  -1   3       29.58       27.40      0.79 o 
  -5  -1   3       28.75       25.10      0.71 o 
  -4  -1   3        8.66       16.33      0.53 o 
  -3  -1   3      726.06      798.75      7.96 o 
  -2  -1   3      116.67      157.05      1.85 o 
  -1  -1   3     1506.96     1587.95     15.58 o 
   0  -1   3      142.36      166.41      1.71 o 
   1  -1   3     6174.17     6117.19     57.57 o 
   2  -1   3      272.30      290.65      2.77 o 
   3  -1   3     2456.84     2530.61     26.98 o 
   4  -1   3        5.88        3.40      0.51 o 
   5  -1   3      109.22      116.16      1.79 o 
   6  -1   3      897.97      891.91     10.09 o 
   7  -1   3      316.61      284.12      4.74 o 
   8  -1   3        0.45        0.57      0.85 o 
   9  -1   3       10.67       13.15      1.28 o 
  10  -1   3       15.45       15.12      2.25 o 
 -10   0   3        1.72        4.67      1.85 o 
  -9   0   3        1.56        3.12      2.30 o 
  -8   0   3      128.72      135.90      3.81 o 
  -7   0   3      153.06      149.18      3.77 o 
  -6   0   3       84.11       78.17      1.85 o 
  -5   0   3     1322.42     1287.46     13.13 o 
  -4   0   3      958.70     1025.34     10.44 o 
  -3   0   3      920.00      951.29      8.86 o 
  -2   0   3     1017.51     1053.05     10.41 o 
  -1   0   3      377.15      420.12      5.83 o 
   0   0   3      374.38      427.49      4.46 o 
   1   0   3     2196.70     2248.98     20.05 o 
   2   0   3      578.28      658.06      5.83 o 
   3   0   3       36.25       33.17      0.54 o 
   4   0   3      923.90      939.75      8.99 o 
   5   0   3        3.72        3.74      0.40 o 
   6   0   3      115.62      109.56      1.59 o 
   7   0   3      603.89      604.85      8.71 o 
   8   0   3       31.89       33.41      1.55 o 
   9   0   3       68.42       64.45      2.11 o 
  10   0   3       93.61      104.27      4.50 o 
  -9   1   3       21.32       20.50      2.04 o 
  -8   1   3       51.01       52.41      2.51 o 
  -7   1   3      364.00      331.54      6.75 o 
  -6   1   3       28.77       35.20      1.69 o 
  -5   1   3      224.46      234.38      3.44 o 
  -4   1   3      384.96      452.49      5.80 o 
  -3   1   3      176.68      163.21      2.38 o 
  -2   1   3     1107.47     1082.16     10.06 o 
  -1   1   3     1346.09     1385.80     12.87 o 
   0   1   3     6737.12     6704.43     72.13 o 
   1   1   3    18710.91    15400.72    337.94 o 
   2   1   3     2418.07     2421.02     21.97 o 
   3   1   3     4406.21     4541.49     44.72 o 
   4   1   3      585.39      557.63      6.26 o 
   5   1   3     1247.73     1185.49     12.06 o 
   6   1   3     1037.41     1021.87      9.90 o 
   7   1   3       50.40       43.04      1.68 o 
   8   1   3     1031.47     1048.07     16.29 o 
   9   1   3      217.24      223.13      4.14 o 
  10   1   3        5.11        4.47      1.12 o 
  11   1   3        6.29        5.42      2.04 o 
  -9   2   3       26.15       33.41      3.98 o 
  -8   2   3       83.76       81.03      3.10 o 
  -7   2   3       49.92       39.35      2.13 o 
  -6   2   3      337.17      345.35      5.86 o 
  -5   2   3        5.68        7.42      0.85 o 
  -4   2   3      349.31      343.02      4.66 o 
  -3   2   3     5874.32     6235.63     74.84 o 
  -2   2   3        4.18        5.49      0.34 o 
  -1   2   3      312.16      301.79      3.53 o 
   0   2   3     2684.37     2934.73     29.26 o 
   1   2   3     4578.42     4624.93     49.36 o 
   2   2   3       40.39       29.63      0.59 o 
   3   2   3       62.76       75.69      0.98 o 
   4   2   3       95.97      100.63      1.63 o 
   5   2   3      165.91      182.77      2.43 o 
   6   2   3      405.92      439.54      4.87 o 
   7   2   3      359.18      351.38      3.87 o 
   8   2   3      250.18      259.43      4.39 o 
   9   2   3        8.31        8.01      1.34 o 
  10   2   3       96.62       95.56      3.10 o 
  11   2   3       74.40       83.44      4.12 o 
  -8   3   3       29.73       26.77      2.09 o 
  -7   3   3      119.53      108.07      3.61 o 
  -6   3   3       33.08       29.43      1.45 o 
  -5   3   3       31.84       21.05      1.56 o 
  -4   3   3      519.12      564.44      9.06 o 
  -3   3   3       29.20       24.86      0.95 o 
  -2   3   3      230.44      284.45      3.22 o 
  -1   3   3       11.57       15.40      1.01 o 
   0   3   3     2152.89     2097.06     22.61 o 
   1   3   3      234.44      212.58      2.46 o 
   2   3   3       12.04        9.11      0.58 o 
   3   3   3     3943.86     3793.72     44.86 o 
   4   3   3      572.18      606.50      7.60 o 
   5   3   3      422.40      369.38      4.06 o 
   6   3   3      657.05      640.86      6.83 o 
   7   3   3      292.30      266.56      3.92 o 
   8   3   3      129.99      125.41      2.20 o 
   9   3   3        1.61       -0.14      0.89 o 
  10   3   3       78.08       90.44      3.08 o 
  11   3   3        1.08       -1.31      1.31 o 
  -8   4   3       14.05       19.78      2.53 o 
  -7   4   3       38.73       36.10      2.39 o 
  -6   4   3      343.17      337.04      9.49 o 
  -5   4   3      100.06       90.69      3.18 o 
  -4   4   3      714.42      702.98     12.25 o 
  -3   4   3      436.50      437.15      4.88 o 
  -2   4   3        5.68        2.00      0.42 o 
  -1   4   3     2838.81     3005.37     29.87 o 
   0   4   3      157.04      148.92      2.33 o 
   1   4   3      995.89      956.09     11.58 o 
   2   4   3      141.54      131.65      2.34 o 
   3   4   3       35.68       35.81      1.42 o 
   4   4   3       57.77       52.71      1.34 o 
   5   4   3      614.40      620.81      8.77 o 
   6   4   3      250.27      251.55      3.28 o 
   7   4   3       15.35       12.50      0.71 o 
   8   4   3      182.52      182.69      2.82 o 
   9   4   3      183.06      186.33      2.96 o 
  10   4   3       81.08       82.64      2.49 o 
  11   4   3       12.65       14.99      2.15 o 
  -7   5   3       17.98       14.83      2.15 o 
  -6   5   3       15.46       19.66      1.88 o 
  -5   5   3      173.75      149.47      3.33 o 
  -4   5   3       24.56       21.99      1.29 o 
  -3   5   3      472.94      473.50      6.41 o 
  -2   5   3       53.76       46.22      1.07 o 
  -1   5   3      331.71      284.36      3.42 o 
   0   5   3      133.15      169.75      2.43 o 
   1   5   3      111.99      126.97      1.97 o 
   2   5   3     1545.02     1451.77     19.94 o 
   3   5   3       34.63       42.54      1.29 o 
   4   5   3       54.94       48.71      2.29 o 
   5   5   3     1387.84     1314.59     18.00 o 
   6   5   3      148.67      150.72      2.89 o 
   7   5   3       15.74       11.09      0.78 o 
   8   5   3       24.74       22.05      0.85 o 
   9   5   3        5.76        5.52      0.99 o 
  10   5   3       70.19       71.95      2.27 o 
  11   5   3       21.82       23.59      2.53 o 
  -6   6   3        6.12        9.37      2.92 o 
  -5   6   3       77.31       82.15      2.58 o 
  -4   6   3        6.23        3.51      1.13 o 
  -3   6   3      281.78      269.43      4.78 o 
  -2   6   3      187.10      166.58      2.91 o 
  -1   6   3      534.25      490.60      5.54 o 
   0   6   3      129.56      135.85      2.05 o 
   1   6   3      426.49      387.14      4.90 o 
   2   6   3      281.99      243.76      3.41 o 
   3   6   3       64.66       53.46      1.44 o 
   4   6   3        3.39        5.05      0.68 o 
   5   6   3      847.17      865.27     11.09 o 
   6   6   3      239.41      217.88      3.56 o 
   7   6   3       75.77       72.51      2.72 o 
   8   6   3      777.43      760.77      9.69 o 
   9   6   3       73.48       74.03      1.95 o 
  10   6   3      272.20      272.54      3.99 o 
  11   6   3      133.65      152.72      7.16 o 
  -5   7   3       18.17       20.50      1.87 o 
  -4   7   3        2.60        0.62      1.53 o 
  -3   7   3      113.03      100.46      2.74 o 
  -2   7   3       44.12       46.86      1.66 o 
  -1   7   3      386.31      378.31      4.59 o 
   0   7   3      161.08      157.78      2.37 o 
   1   7   3        0.89        0.70      0.58 o 
   2   7   3      848.27      806.57      9.48 o 
   3   7   3        1.90        1.06      0.58 o 
   4   7   3      363.32      338.78      5.03 o 
   5   7   3      113.29       97.51      2.37 o 
   6   7   3      191.83      177.08      4.04 o 
   7   7   3      136.22      129.96      4.07 o 
   8   7   3       58.46       57.20      2.26 o 
   9   7   3        5.31        9.12      2.29 o 
  10   7   3       98.49      105.19      2.54 o 
  -4   8   3        2.42        0.89      1.32 o 
  -3   8   3        2.12        0.75      1.10 o 
  -2   8   3      389.97      405.97      6.76 o 
  -1   8   3      181.52      191.85      3.50 o 
   0   8   3        5.93        5.20      0.76 o 
   1   8   3      609.95      597.09      7.36 o 
   2   8   3        2.12        4.32      1.20 o 
   3   8   3       16.46       16.44      1.34 o 
   4   8   3      359.83      335.94      6.54 o 
   5   8   3       34.84       38.22      5.37 o 
   6   8   3      144.32      140.88      3.54 o 
   7   8   3        7.53        6.40      1.12 o 
   8   8   3       58.05       52.56      2.61 o 
   9   8   3      139.32      129.74      3.70 o 
  10   8   3      146.63      149.72      3.49 o 
  11   8   3       24.67       28.34      2.71 o 
  -3   9   3       28.17       32.09      2.19 o 
  -2   9   3        0.23        2.17      1.16 o 
  -1   9   3       44.13       49.17      2.12 o 
   0   9   3      309.02      290.75      4.92 o 
   1   9   3       18.39       24.71      1.34 o 
   2   9   3        7.40        9.94      1.18 o 
   3   9   3      113.90      125.35      3.73 o 
   4   9   3      447.83      444.07      9.07 o 
   5   9   3       78.96       76.85      2.72 o 
   6   9   3       52.59       48.13      2.22 o 
   7   9   3       30.77       28.38      1.61 o 
   8   9   3       94.74       90.72      2.87 o 
   9   9   3        1.42        2.70      1.36 o 
  10   9   3        3.89        4.18      1.23 o 
  11   9   3       12.92       13.86      4.11 o 
  -2  10   3       26.77       27.23      2.09 o 
  -1  10   3       34.18       39.09      2.24 o 
   0  10   3      243.22      246.57      4.88 o 
   1  10   3        1.29        2.47      0.97 o 
   2  10   3       15.49       19.01      1.53 o 
   3  10   3      207.36      197.21      4.19 o 
   4  10   3        0.15       -0.65      1.01 o 
   5  10   3       75.75       71.07      3.19 o 
   6  10   3       28.72       25.30      1.82 o 
   7  10   3      136.67      143.25      4.98 o 
   8  10   3        3.84        4.53      1.15 o 
   9  10   3       62.17       57.58      2.73 o 
  10  10   3       44.26       48.36      2.68 o 
   0  11   3        2.38        3.84      1.87 o 
   1  11   3       79.06       85.41      2.89 o 
   2  11   3       27.09       26.20      1.78 o 
   3  11   3       68.61       84.71      2.83 o 
   4  11   3       54.46       56.66      2.40 o 
   5  11   3      129.84      136.26      3.55 o 
   6  11   3       58.30       74.75      2.66 o 
   7  11   3        6.87        8.08      1.41 o 
   8  11   3        1.24        0.39      1.21 o 
   9  11   3       75.76       85.72      4.39 o 
   2  12   3        2.45        2.57      1.73 o 
   3  12   3       15.94       15.14      1.67 o 
   4  12   3        0.04       -1.20      1.20 o 
   5  12   3       11.15       13.41      1.46 o 
   6  12   3       17.85       17.39      1.56 o 
   7  12   3        2.81        5.43      1.72 o 
  -7 -11   4        4.25        0.00      3.18 o 
  -6 -11   4       16.70       16.28      2.52 o 
  -5 -11   4        0.87        1.37      1.59 o 
  -4 -11   4       55.73       58.71      3.31 o 
  -3 -11   4       69.50       71.64      3.71 o 
  -2 -11   4       28.02       29.84      2.13 o 
  -1 -11   4        3.94        3.09      2.04 o 
  -8 -10   4        5.33        4.51      3.18 o 
  -7 -10   4      530.60      483.89     17.50 o 
  -6 -10   4       43.44       37.24      3.09 o 
  -5 -10   4        3.13        4.65      1.40 o 
  -4 -10   4      119.32      127.51      5.13 o 
  -3 -10   4       19.08       20.91      1.67 o 
  -2 -10   4       25.78       24.96      1.73 o 
  -1 -10   4      126.22      138.11      3.51 o 
   0 -10   4       28.10       31.54      2.17 o 
   1 -10   4      268.27      290.53      7.82 o 
   2 -10   4        0.18       -1.59      2.92 o 
  -9  -9   4       32.75       32.08      3.98 o 
  -8  -9   4       14.31       12.99      3.18 o 
  -7  -9   4      374.82      380.72     10.22 o 
  -6  -9   4        0.28        1.69      1.25 o 
  -5  -9   4      234.67      231.78      5.34 o 
  -4  -9   4      158.28      151.74      4.02 o 
  -3  -9   4        0.36       -0.82      1.01 o 
  -2  -9   4      362.44      337.75      6.95 o 
  -1  -9   4       27.82       29.35      1.66 o 
   0  -9   4       10.10        8.28      1.19 o 
   1  -9   4        1.80        0.81      1.50 o 
   2  -9   4      106.55      102.69      3.52 o 
   3  -9   4        0.07        0.38      2.52 o 
 -10  -8   4        8.10        5.83      2.92 o 
  -9  -8   4       10.65       13.26      2.92 o 
  -8  -8   4       77.79       77.42      5.30 o 
  -7  -8   4       10.78        9.01      2.92 o 
  -6  -8   4      101.33       99.11      3.04 o 
  -5  -8   4      844.90      801.09     13.55 o 
  -4  -8   4      103.69      105.40      3.47 o 
  -3  -8   4       11.96       12.17      1.11 o 
  -2  -8   4      264.28      239.58      4.47 o 
  -1  -8   4        3.79        3.99      1.12 o 
   0  -8   4        5.99        6.63      2.83 o 
   1  -8   4      118.41      108.95      3.25 o 
   2  -8   4       39.96       32.93      2.61 o 
   3  -8   4       69.71       81.73      5.05 o 
   4  -8   4       50.89       60.86      2.46 o 
   5  -8   4        0.11       -0.06      1.59 o 
 -10  -7   4        0.16       -0.27      1.86 o 
  -9  -7   4       36.79       29.96      3.71 o 
  -8  -7   4      168.96      165.72      7.95 o 
  -7  -7   4      117.59      116.66      6.36 o 
  -6  -7   4       41.74       44.12      2.29 o 
  -5  -7   4        8.67       11.40      1.25 o 
  -4  -7   4       83.42       63.06      3.05 o 
  -3  -7   4      215.37      200.51      3.80 o 
  -2  -7   4      307.34      293.25      5.03 o 
  -1  -7   4        0.24       -0.41      0.72 o 
   0  -7   4      480.81      453.36      6.18 o 
   1  -7   4        8.89        8.92      0.79 o 
   2  -7   4      100.51      101.47      3.12 o 
   3  -7   4      117.55      106.90      2.83 o 
   4  -7   4      130.19      131.93      3.27 o 
   5  -7   4       16.32       17.78      1.56 o 
   6  -7   4        0.31       -0.02      1.27 o 
 -10  -6   4        0.86        0.40      1.69 o 
  -9  -6   4       50.31       46.61      2.90 o 
  -8  -6   4       11.34       14.59      2.25 o 
  -7  -6   4       29.04       25.52      2.25 o 
  -6  -6   4       13.67       14.93      2.78 o 
  -5  -6   4       35.39       33.68      2.07 o 
  -4  -6   4      251.30      263.91      4.48 o 
  -3  -6   4       63.54       62.07      1.58 o 
  -2  -6   4     1001.42      985.88     11.46 o 
  -1  -6   4       27.49       26.90      1.20 o 
   0  -6   4      270.67      275.12      3.72 o 
   1  -6   4      720.02      726.74      7.93 o 
   2  -6   4       73.20       64.87      1.41 o 
   3  -6   4      409.69      398.73      6.37 o 
   4  -6   4       35.39       32.14      1.70 o 
   5  -6   4        4.88        2.52      1.12 o 
   6  -6   4       35.13       41.08      1.97 o 
   7  -6   4        9.05        9.47      2.04 o 
 -10  -5   4        4.40        6.89      2.65 o 
  -9  -5   4      160.00      174.00      5.44 o 
  -8  -5   4      229.57      223.10      6.09 o 
  -7  -5   4        3.32        4.07      1.07 o 
  -6  -5   4      179.66      179.74      2.87 o 
  -5  -5   4      323.66      322.45      4.08 o 
  -4  -5   4      136.35      126.07      3.20 o 
  -3  -5   4      155.05      204.02      3.21 o 
  -2  -5   4      979.65      994.30     12.48 o 
  -1  -5   4      639.98      619.10      7.24 o 
   0  -5   4      540.52      557.68      6.62 o 
   1  -5   4       82.57       85.11      1.90 o 
   2  -5   4       79.58       82.39      1.50 o 
   3  -5   4      539.53      532.46      7.08 o 
   4  -5   4      637.25      611.14      9.06 o 
   5  -5   4       60.59       70.97      2.27 o 
   6  -5   4       34.60       39.00      1.81 o 
   7  -5   4      104.10      103.33      2.96 o 
 -10  -4   4        3.66        4.91      1.87 o 
  -9  -4   4      114.07      127.48      3.61 o 
  -8  -4   4       13.06       12.11      1.32 o 
  -7  -4   4       53.77       52.69      1.54 o 
  -6  -4   4       18.88       17.92      0.72 o 
  -5  -4   4      103.78       94.95      1.60 o 
  -4  -4   4       52.32       58.42      1.13 o 
  -3  -4   4     3011.90     3176.94     37.74 o 
  -2  -4   4       48.97       30.19      1.67 o 
  -1  -4   4       37.68       36.89      1.02 o 
   0  -4   4     3016.84     3073.91     33.21 o 
   1  -4   4       82.48       63.69      1.15 o 
   2  -4   4       16.89       27.28      1.20 o 
   3  -4   4     1758.57     1694.51     18.52 o 
   4  -4   4      400.34      371.77      4.75 o 
   5  -4   4      381.50      358.59      5.86 o 
   6  -4   4       70.48       83.14      2.43 o 
   7  -4   4        0.61        1.07      0.96 o 
   8  -4   4        7.21       13.18      1.47 o 
 -10  -3   4        0.34       -0.43      1.48 o 
  -9  -3   4      260.55      248.02     14.54 o 
  -8  -3   4      181.86      167.06      4.87 o 
  -7  -3   4      271.37      276.58      7.26 o 
  -6  -3   4     1127.63     1109.64     17.21 o 
  -5  -3   4      536.91      544.69      6.12 o 
  -4  -3   4     2689.73     2822.69     30.05 o 
  -3  -3   4     1581.72     1563.01     16.82 o 
  -2  -3   4      182.80      230.81      2.91 o 
  -1  -3   4     1839.14     1812.34     21.71 o 
   0  -3   4      666.96      651.35      7.38 o 
   1  -3   4        4.10        7.45      0.51 o 
   2  -3   4      618.16      630.75      6.69 o 
   3  -3   4       66.36       77.78      1.36 o 
   4  -3   4       18.86       16.52      0.73 o 
   5  -3   4      417.82      435.67      5.39 o 
   6  -3   4     1172.46     1091.02     15.07 o 
   7  -3   4        7.91       13.97      1.26 o 
   8  -3   4       24.32       30.71      1.66 o 
   9  -3   4       79.81       88.07      3.19 o 
 -10  -2   4       24.74       34.63      2.71 o 
  -9  -2   4        0.76       -0.15      1.27 o 
  -8  -2   4        9.95        9.12      1.52 o 
  -7  -2   4      122.37      122.72      3.25 o 
  -6  -2   4        9.17        9.92      0.58 o 
  -5  -2   4        3.11        3.52      0.49 o 
  -4  -2   4       26.08       17.16      0.49 o 
  -3  -2   4      984.78     1026.13     10.16 o 
  -2  -2   4       31.94       28.43      0.53 o 
  -1  -2   4        2.55        2.73      0.30 o 
   0  -2   4     2178.43     2160.18     21.74 o 
   1  -2   4       10.64       13.90      0.73 o 
   2  -2   4     3087.01     3136.93     31.05 o 
   3  -2   4      182.58      140.89      1.89 o 
   4  -2   4      669.35      679.70      7.73 o 
   5  -2   4      707.25      642.74      7.46 o 
   6  -2   4      782.95      724.23     10.26 o 
   7  -2   4       56.07       57.37      1.98 o 
   8  -2   4       55.90       60.09      2.10 o 
   9  -2   4       32.61       40.38      2.18 o 
 -10  -1   4       10.97       10.68      2.06 o 
  -9  -1   4       66.24       68.90      2.89 o 
  -8  -1   4       11.98        9.84      1.40 o 
  -7  -1   4       55.19       62.03      1.96 o 
  -6  -1   4       46.49       42.09      0.90 o 
  -5  -1   4      395.58      429.76      5.46 o 
  -4  -1   4     2704.73     2690.95     26.14 o 
  -3  -1   4      604.33      683.21      7.55 o 
  -2  -1   4      386.88      408.24      4.17 o 
  -1  -1   4     5790.55     6333.37     61.64 o 
   0  -1   4      300.99      289.14      2.87 o 
   1  -1   4     1728.23     1813.59     19.69 o 
   2  -1   4        2.33        3.64      0.33 o 
   3  -1   4      363.17      440.76      4.38 o 
   4  -1   4       68.02       72.11      1.24 o 
   5  -1   4       82.56       88.35      1.55 o 
   6  -1   4      366.83      338.88      5.16 o 
   7  -1   4      107.00       95.39      2.38 o 
   8  -1   4      348.01      344.49      6.74 o 
   9  -1   4        6.99        6.81      1.15 o 
  10  -1   4        5.26        4.23      1.47 o 
 -10   0   4       70.18       81.77      4.37 o 
  -9   0   4        0.55       -0.17      1.32 o 
  -8   0   4       32.89       30.85      1.98 o 
  -7   0   4       39.76       38.28      3.52 o 
  -6   0   4       38.37       43.78      1.58 o 
  -5   0   4       11.88       22.94      0.63 o 
  -4   0   4       13.83       19.87      0.44 o 
  -3   0   4      444.49      444.39      4.01 o 
  -2   0   4      426.05      449.51      5.64 o 
  -1   0   4     2509.39     2744.16     29.03 o 
   0   0   4     1659.36     1837.95     16.67 o 
   1   0   4     2406.57     2424.04     24.29 o 
   2   0   4     1135.20     1231.86     11.63 o 
   3   0   4     1785.23     1814.02     16.07 o 
   4   0   4      170.11      132.65      1.68 o 
   5   0   4     1142.99     1132.00     10.82 o 
   6   0   4       39.30       41.65      0.87 o 
   7   0   4       47.27       46.47      1.99 o 
   8   0   4      215.84      195.11      3.69 o 
   9   0   4        9.69       11.04      1.18 o 
  10   0   4        3.69        4.02      1.36 o 
  -9   1   4        0.57       -0.93      1.69 o 
  -8   1   4      140.11      135.99      4.06 o 
  -7   1   4      504.90      496.43      9.31 o 
  -6   1   4        3.32        4.84      0.80 o 
  -5   1   4      320.05      312.23      4.35 o 
  -4   1   4      831.02      845.65     10.34 o 
  -3   1   4     1064.21     1212.20     11.31 o 
  -2   1   4     1289.42     1276.19     11.82 o 
  -1   1   4      959.52      964.24      9.59 o 
   0   1   4     2087.15     2180.02     22.83 o 
   1   1   4     1296.78     1369.52     15.56 o 
   2   1   4       36.27       34.83      0.83 o 
   3   1   4      138.22      159.43      2.11 o 
   4   1   4      606.09      690.13      7.16 o 
   5   1   4      141.56      126.88      1.85 o 
   6   1   4       26.27       28.12      0.94 o 
   7   1   4      128.79      137.78      2.25 o 
   8   1   4     1021.77      986.15     14.93 o 
   9   1   4        3.70        0.92      0.91 o 
  10   1   4       52.61       58.38      2.46 o 
  11   1   4       86.86      103.41      6.63 o 
  -9   2   4        1.31        1.13      1.77 o 
  -8   2   4       59.39       66.18      2.96 o 
  -7   2   4       28.43       25.91      1.93 o 
  -6   2   4      154.38      160.05      4.21 o 
  -5   2   4      688.97      649.64     13.10 o 
  -4   2   4        3.31        4.12      0.81 o 
  -3   2   4      155.75      181.91      2.73 o 
  -2   2   4      199.64      185.72      2.21 o 
  -1   2   4      245.30      200.98      2.49 o 
   0   2   4       82.38      103.95      1.30 o 
   1   2   4      195.28      187.02      2.29 o 
   2   2   4     4136.44     4096.83     48.68 o 
   3   2   4        9.26        3.88      0.37 o 
   4   2   4     3748.02     3706.00     52.18 o 
   5   2   4      371.57      364.42      4.06 o 
   6   2   4      109.51       82.38      1.36 o 
   7   2   4     1402.58     1394.17     13.42 o 
   8   2   4      482.25      471.72      7.12 o 
   9   2   4       18.34       20.19      1.28 o 
  10   2   4        5.73        9.99      3.67 o 
  11   2   4        0.77       -0.53      2.65 o 
  -8   3   4       39.34       47.02      5.17 o 
  -7   3   4       52.58       62.97      3.22 o 
  -6   3   4       63.88       55.70      2.75 o 
  -5   3   4      280.37      279.76      6.05 o 
  -4   3   4      307.06      304.00      5.53 o 
  -3   3   4     1611.14     1559.15     18.59 o 
  -2   3   4     2189.59     2079.54     22.38 o 
  -1   3   4      721.68      768.47      8.60 o 
   0   3   4     5289.71     5430.87     57.84 o 
   1   3   4      105.06      113.81      1.49 o 
   2   3   4      872.05      938.15     10.84 o 
   3   3   4     5921.29     6083.22     65.87 o 
   4   3   4      219.64      280.00      3.52 o 
   5   3   4       38.93       38.64      0.88 o 
   6   3   4      674.26      696.72      7.85 o 
   7   3   4      377.34      379.53      4.43 o 
   8   3   4       11.56        8.57      0.99 o 
   9   3   4      178.75      184.75      4.27 o 
  10   3   4      535.91      561.39     10.04 o 
  11   3   4        0.23        0.27      2.39 o 
  -8   4   4       11.51        9.79      2.15 o 
  -7   4   4       11.93       12.17      1.78 o 
  -6   4   4        3.22        4.76      1.32 o 
  -5   4   4        1.46        2.00      0.85 o 
  -4   4   4        0.10        1.48      0.63 o 
  -3   4   4       34.55       26.14      1.03 o 
  -2   4   4     1295.51     1338.80     13.67 o 
  -1   4   4      768.80      792.88      8.96 o 
   0   4   4     1147.37     1179.08     14.20 o 
   1   4   4     1419.32     1408.13     15.42 o 
   2   4   4      301.05      289.29      3.60 o 
   3   4   4      578.88      483.93      8.42 o 
   4   4   4        3.45        4.53      0.47 o 
   5   4   4       47.90       39.70      1.47 o 
   6   4   4     1454.10     1487.81     14.92 o 
   7   4   4      428.70      435.98      5.28 o 
   8   4   4      178.64      170.25      2.90 o 
   9   4   4       31.38       31.46      1.30 o 
  10   4   4       50.71       48.00      2.07 o 
  11   4   4       16.52       15.91      3.18 o 
  -7   5   4        1.01        0.93      1.69 o 
  -6   5   4       91.48       91.99      3.35 o 
  -5   5   4       87.79       84.39      2.45 o 
  -4   5   4      374.47      357.59      5.83 o 
  -3   5   4        2.54        2.53      0.71 o 
  -2   5   4      581.32      591.36      6.49 o 
  -1   5   4      557.45      588.81      6.43 o 
   0   5   4      745.61      652.77     13.07 o 
   1   5   4       50.34       52.97      1.32 o 
   2   5   4       44.55       33.78      1.03 o 
   3   5   4        5.50        5.35      0.66 o 
   4   5   4      125.80      134.08      2.60 o 
   5   5   4      136.86      155.68      2.87 o 
   6   5   4       53.94       61.55      1.73 o 
   7   5   4       49.73       42.66      1.39 o 
   8   5   4      126.51      125.44      2.21 o 
   9   5   4      259.30      259.00      3.68 o 
  10   5   4      131.07      138.01      3.17 o 
  11   5   4       48.38       47.89      6.23 o 
  -6   6   4       71.20       67.52      3.56 o 
  -5   6   4        1.61        2.30      1.13 o 
  -4   6   4        6.82        7.99      1.13 o 
  -3   6   4      131.17      131.35      2.98 o 
  -2   6   4       10.18       10.05      0.96 o 
  -1   6   4       28.03       36.02      1.07 o 
   0   6   4      340.88      334.49      4.34 o 
   1   6   4      271.90      259.46      3.57 o 
   2   6   4        4.44        2.38      0.58 o 
   3   6   4      990.84      926.96     13.08 o 
   4   6   4     1774.53     1768.18     24.00 o 
   5   6   4     1786.86     1720.34     23.44 o 
   6   6   4       50.84       47.08      1.57 o 
   7   6   4      357.82      357.58      8.08 o 
   8   6   4      274.14      274.09      4.25 o 
   9   6   4        0.86       -0.30      0.73 o 
  10   6   4        3.79        4.65      1.02 o 
  11   6   4        0.20        0.76      1.47 o 
  -5   7   4        2.13        3.41      1.77 o 
  -4   7   4       57.88       58.14      2.26 o 
  -3   7   4      339.42      340.39      5.88 o 
  -2   7   4       30.19       31.90      1.39 o 
  -1   7   4      114.54      114.46      2.62 o 
   0   7   4      245.87      221.58      3.04 o 
   1   7   4      408.36      429.30      5.49 o 
   2   7   4      169.82      148.71      2.48 o 
   3   7   4        7.35        8.03      0.74 o 
   4   7   4        3.40        3.12      0.79 o 
   5   7   4      193.13      192.22      3.66 o 
   6   7   4      110.46      107.94      2.94 o 
   7   7   4        0.31       -0.10      1.02 o 
   8   7   4      151.39      143.75      7.03 o 
   9   7   4      126.28      126.62      2.99 o 
  10   7   4        0.47        0.75      0.90 o 
  11   7   4       29.52       41.05      2.71 o 
  -4   8   4        0.20       -1.09      1.32 o 
  -3   8   4       45.55       49.40      2.45 o 
  -2   8   4       71.31       70.78      2.36 o 
  -1   8   4      239.86      234.89      4.01 o 
   0   8   4       28.45       30.40      1.12 o 
   1   8   4        0.61        0.69      0.71 o 
   2   8   4      578.63      583.24      7.93 o 
   3   8   4       99.30       95.67      2.47 o 
   4   8   4       97.41       79.42      2.90 o 
   5   8   4     1765.56     1724.67     27.27 o 
   6   8   4        0.45       -0.48      0.89 o 
   7   8   4        7.62        9.49      1.18 o 
   8   8   4      352.71      347.77      8.34 o 
   9   8   4       44.71       39.92      1.82 o 
  10   8   4       86.51       91.13      2.77 o 
  11   8   4        3.03        2.66      1.15 o 
  -3   9   4        3.54        6.76      2.09 o 
  -2   9   4       33.03       38.64      2.20 o 
  -1   9   4       11.66       12.56      1.56 o 
   0   9   4      167.34      166.45      3.27 o 
   1   9   4      353.82      344.31      5.30 o 
   2   9   4       74.50       71.25      2.29 o 
   3   9   4      113.77       89.77      2.58 o 
   4   9   4      489.97      480.64      7.71 o 
   5   9   4       65.74       58.63      2.41 o 
   6   9   4       30.13       29.45      1.86 o 
   7   9   4        4.30        2.69      1.12 o 
   8   9   4       60.55       56.09      2.45 o 
   9   9   4       13.62       13.33      1.60 o 
  10   9   4       14.97       14.13      1.45 o 
  11   9   4      117.80      127.53      3.44 o 
  -2  10   4        2.41        3.09      1.53 o 
  -1  10   4        2.06        3.84      1.42 o 
   0  10   4        1.82        5.37      1.23 o 
   1  10   4        0.31        0.15      0.99 o 
   2  10   4      108.41      114.96      2.72 o 
   3  10   4        0.08       -0.96      1.01 o 
   4  10   4       51.47       60.72      2.99 o 
   5  10   4      326.53      337.56      6.01 o 
   6  10   4       16.26       15.42      1.58 o 
   7  10   4      122.38      129.94      3.85 o 
   8  10   4        8.75        5.66      1.18 o 
   9  10   4        8.65        8.82      1.60 o 
  10  10   4      108.98      100.71      3.58 o 
   0  11   4       54.64       64.01      3.56 o 
   1  11   4       12.13        8.66      1.45 o 
   2  11   4       80.02       82.08      3.64 o 
   3  11   4       10.27       13.80      1.45 o 
   4  11   4        7.18        9.64      1.48 o 
   5  11   4       13.08       12.15      1.51 o 
   6  11   4        4.93        3.18      1.42 o 
   7  11   4       26.95       28.23      2.13 o 
   8  11   4       16.79       16.74      1.64 o 
   9  11   4       11.33       13.00      1.93 o 
   2  12   4        6.15        1.14      3.98 o 
   3  12   4        6.64        8.70      1.67 o 
   4  12   4       12.19       13.73      1.64 o 
   5  12   4        0.01       -1.04      1.23 o 
   6  12   4        4.37        2.90      1.40 o 
   7  12   4      153.86      164.27      4.22 o 
  -6 -11   5       30.84       25.19      2.60 o 
  -5 -11   5        7.88        7.53      2.25 o 
  -4 -11   5        0.17        1.26      1.77 o 
  -3 -11   5       13.86       16.49      2.23 o 
  -2 -11   5       29.07       33.22      2.26 o 
  -1 -11   5       22.80       22.66      2.53 o 
  -8 -10   5      123.92      134.69      7.95 o 
  -7 -10   5       54.37       48.26      5.04 o 
  -6 -10   5      371.40      344.91      7.34 o 
  -5 -10   5       34.36       36.50      2.22 o 
  -4 -10   5       31.42       35.19      2.11 o 
  -3 -10   5      180.10      176.68      7.65 o 
  -2 -10   5        0.23        0.09      1.33 o 
  -1 -10   5        2.15        0.55      1.15 o 
   0 -10   5       47.11       45.51      2.93 o 
   1 -10   5       27.25       33.33      4.37 o 
  -9  -9   5        4.89        4.24      2.65 o 
  -8  -9   5        8.61        4.51      2.65 o 
  -7  -9   5        9.68       11.14      3.45 o 
  -6  -9   5       50.24       35.07      2.14 o 
  -5  -9   5      137.85      146.56      4.02 o 
  -4  -9   5      141.48      133.13      3.74 o 
  -3  -9   5       13.46       15.39      1.52 o 
  -2  -9   5      393.88      393.25      7.74 o 
  -1  -9   5      204.91      189.54      4.01 o 
   0  -9   5       67.56       71.15      2.42 o 
   1  -9   5       17.25       24.78      2.02 o 
   2  -9   5       84.92       80.69      3.21 o 
   3  -9   5       68.18       70.54      3.74 o 
  -9  -8   5        0.42        0.80      2.65 o 
  -8  -8   5       40.47       39.51      4.24 o 
  -7  -8   5      170.56      166.78      8.22 o 
  -6  -8   5      526.92      519.54      9.52 o 
  -5  -8   5        7.08        6.22      1.72 o 
  -4  -8   5       26.37       27.79      2.36 o 
  -3  -8   5      377.50      357.78      6.93 o 
  -2  -8   5       26.56       22.39      1.52 o 
  -1  -8   5       77.01       65.25      2.37 o 
   0  -8   5       30.06       29.11      1.52 o 
   1  -8   5       93.87       86.68      3.07 o 
   2  -8   5      228.46      225.49      5.24 o 
   3  -8   5      111.75      118.18      3.72 o 
   4  -8   5        0.55       -0.14      1.39 o 
 -10  -7   5       66.66       66.51      3.65 o 
  -9  -7   5       48.70       41.85      2.90 o 
  -8  -7   5       17.05       21.48      3.18 o 
  -7  -7   5      236.99      223.25      9.28 o 
  -6  -7   5       64.67       57.17      2.65 o 
  -5  -7   5        0.45        1.45      1.03 o 
  -4  -7   5        1.68       -0.23      0.81 o 
  -3  -7   5      135.30      141.76      3.47 o 
  -2  -7   5        0.81        1.03      0.95 o 
  -1  -7   5      100.55       96.24      3.69 o 
   0  -7   5      541.45      509.86      7.83 o 
   1  -7   5      327.38      304.58      7.79 o 
   2  -7   5        8.97       12.00      1.16 o 
   3  -7   5       80.90       89.92      2.60 o 
   4  -7   5        3.10        3.35      1.15 o 
   5  -7   5       24.00       30.21      1.76 o 
   6  -7   5        2.84        2.25      1.69 o 
 -10  -6   5       46.59       49.71      3.28 o 
  -9  -6   5        0.39        0.20      1.59 o 
  -8  -6   5      108.90      111.69      4.22 o 
  -7  -6   5      237.26      238.05     10.74 o 
  -6  -6   5      227.29      211.51      7.42 o 
  -5  -6   5      663.62      650.25     11.04 o 
  -4  -6   5      853.04      839.92     13.75 o 
  -3  -6   5       10.62       12.67      0.97 o 
  -2  -6   5      465.41      411.62      6.41 o 
  -1  -6   5      728.49      714.11      9.36 o 
   0  -6   5      445.23      465.22      6.30 o 
   1  -6   5       12.45       10.80      0.70 o 
   2  -6   5        2.19        2.47      0.61 o 
   3  -6   5        0.25        2.33      0.80 o 
   4  -6   5      740.56      743.03     10.89 o 
   5  -6   5       19.97       21.90      1.51 o 
   6  -6   5        0.03        0.31      1.15 o 
   7  -6   5        0.61       -0.19      1.59 o 
 -10  -5   5       73.83       74.51      5.30 o 
  -9  -5   5       27.70       28.11      2.44 o 
  -8  -5   5      106.54      107.15      5.57 o 
  -7  -5   5      368.32      356.27     10.92 o 
  -6  -5   5       47.53       44.13      1.93 o 
  -5  -5   5        1.78        2.56      0.70 o 
  -4  -5   5        1.31        0.55      0.49 o 
  -3  -5   5      142.89      150.19      2.61 o 
  -2  -5   5      997.76     1049.42     13.16 o 
  -1  -5   5      297.47      293.83      3.77 o 
   0  -5   5        2.10        0.29      0.63 o 
   1  -5   5      694.03      708.43      8.22 o 
   2  -5   5      550.86      526.29      6.43 o 
   3  -5   5        6.39        5.42      0.69 o 
   4  -5   5        5.29        1.64      0.96 o 
   5  -5   5       20.45       22.73      2.31 o 
   6  -5   5       42.09       41.50      1.87 o 
   7  -5   5        1.17        1.32      1.15 o 
 -10  -4   5        9.11       18.30      3.18 o 
  -9  -4   5       72.33       72.36      3.46 o 
  -8  -4   5      121.87      109.67      4.12 o 
  -7  -4   5       48.60       53.33      1.77 o 
  -6  -4   5       19.15       20.20      1.08 o 
  -5  -4   5      918.25      898.64     10.08 o 
  -4  -4   5      654.38      667.93      7.63 o 
  -3  -4   5      393.94      406.67      4.96 o 
  -2  -4   5     2126.71     2070.73     24.89 o 
  -1  -4   5       74.42       66.64      1.72 o 
   0  -4   5      278.70      259.99      3.36 o 
   1  -4   5      484.95      435.15      5.76 o 
   2  -4   5       56.44       68.93      1.28 o 
   3  -4   5        1.35        2.47      0.50 o 
   4  -4   5       81.43       83.86      2.21 o 
   5  -4   5       37.77       28.26      1.76 o 
   6  -4   5      132.29      122.48      2.90 o 
   7  -4   5       50.89       51.23      2.07 o 
   8  -4   5        5.76        8.44      1.58 o 
 -10  -3   5      143.01      143.97      6.89 o 
  -9  -3   5       73.87       68.02      3.55 o 
  -8  -3   5      206.17      190.45      4.43 o 
  -7  -3   5       15.24       11.00      1.22 o 
  -6  -3   5       62.81       61.43      3.29 o 
  -5  -3   5      266.24      252.15      3.11 o 
  -4  -3   5        1.24        0.75      0.35 o 
  -3  -3   5        0.89        1.48      0.48 o 
  -2  -3   5      288.41      282.64      3.50 o 
  -1  -3   5      681.05      695.10      8.72 o 
   0  -3   5        7.47        7.73      0.42 o 
   1  -3   5     3666.48     3808.20     44.55 o 
   2  -3   5     1787.62     1767.72     17.78 o 
   3  -3   5     1834.70     1878.95     18.90 o 
   4  -3   5      214.27      180.66      2.88 o 
   5  -3   5      353.23      346.45      4.46 o 
   6  -3   5       86.94       77.71      2.25 o 
   7  -3   5        0.49       -0.17      0.91 o 
   8  -3   5       62.23       55.20      2.95 o 
   9  -3   5       29.04       35.05      2.22 o 
 -10  -2   5        1.62        4.44      1.99 o 
  -9  -2   5      137.81      137.77      4.90 o 
  -8  -2   5       60.24       60.01      2.17 o 
  -7  -2   5        3.77        4.05      1.15 o 
  -6  -2   5       39.83       41.12      1.40 o 
  -5  -2   5      429.75      381.72      4.58 o 
  -4  -2   5       44.39       48.29      1.95 o 
  -3  -2   5      154.70      140.81      1.95 o 
  -2  -2   5      855.15      890.19      8.85 o 
  -1  -2   5      191.63      235.80      2.90 o 
   0  -2   5      752.59      681.32      8.43 o 
   1  -2   5      564.40      576.11      6.56 o 
   2  -2   5       80.17       71.40      1.15 o 
   3  -2   5      140.70      187.05      2.52 o 
   4  -2   5      110.63      101.89      1.59 o 
   5  -2   5       52.01       47.81      1.32 o 
   6  -2   5      402.03      384.96      6.00 o 
   7  -2   5      223.11      234.15      4.25 o 
   8  -2   5       46.88       42.54      1.81 o 
   9  -2   5       66.94       63.06      2.73 o 
 -10  -1   5        0.32       -0.21      1.77 o 
  -9  -1   5       91.06       84.54      3.23 o 
  -8  -1   5      269.75      267.75      6.95 o 
  -7  -1   5       93.71       96.77      2.54 o 
  -6  -1   5      272.28      271.61      4.72 o 
  -5  -1   5      313.25      316.46      5.12 o 
  -4  -1   5       16.32       20.88      0.81 o 
  -3  -1   5      408.73      435.45      5.62 o 
  -2  -1   5      338.36      281.85      3.74 o 
  -1  -1   5      243.07      266.68      3.26 o 
   0  -1   5        2.39        3.36      0.34 o 
   1  -1   5      466.21      486.42      5.13 o 
   2  -1   5        9.50        7.44      0.47 o 
   3  -1   5     4572.77     4744.49     46.78 o 
   4  -1   5      168.63      155.11      1.81 o 
   5  -1   5      272.06      250.03      3.29 o 
   6  -1   5      257.14      255.38      3.42 o 
   7  -1   5      499.10      495.07      7.43 o 
   8  -1   5       52.93       57.54      2.00 o 
   9  -1   5        1.78        2.20      1.21 o 
  10  -1   5       22.58       20.82      2.34 o 
  -9   0   5        4.27        5.28      1.82 o 
  -8   0   5       19.19       25.39      1.93 o 
  -7   0   5       30.41       27.62      1.77 o 
  -6   0   5      309.78      296.07      5.09 o 
  -5   0   5       28.57       26.21      0.79 o 
  -4   0   5      190.44      158.86      2.07 o 
  -3   0   5     3444.42     3556.43     38.69 o 
  -2   0   5     1318.73     1433.86     17.20 o 
  -1   0   5     1461.55     1656.32     17.45 o 
   0   0   5      979.55     1079.20      9.89 o 
   1   0   5      489.54      503.76      4.88 o 
   2   0   5     1521.74     1552.20     15.58 o 
   3   0   5       17.86       14.17      0.50 o 
   4   0   5       17.73       23.10      0.63 o 
   5   0   5       24.32       40.93      0.92 o 
   6   0   5      203.73      210.14      2.61 o 
   7   0   5       14.49       18.04      0.89 o 
   8   0   5      319.78      298.84      5.21 o 
   9   0   5       21.31       20.43      1.56 o 
  10   0   5        2.09        2.83      1.66 o 
  -9   1   5        7.79        5.42      2.78 o 
  -8   1   5        4.78        2.72      1.32 o 
  -7   1   5        0.60        0.96      1.27 o 
  -6   1   5       49.15       48.68      2.30 o 
  -5   1   5      132.75      150.85      2.52 o 
  -4   1   5      759.92      815.45      8.49 o 
  -3   1   5      830.33      883.26      8.36 o 
  -2   1   5      147.99      156.69      1.71 o 
  -1   1   5      109.17      131.60      1.54 o 
   0   1   5      835.99      875.03      9.36 o 
   1   1   5       27.97       34.58      0.57 o 
   2   1   5       52.48       57.31      1.05 o 
   3   1   5     3756.57     3837.65     37.75 o 
   4   1   5      146.05      192.77      2.29 o 
   5   1   5     1756.08     1781.33     17.90 o 
   6   1   5      101.24       81.66      1.45 o 
   7   1   5       28.01       27.27      1.01 o 
   8   1   5       46.60       41.48      1.67 o 
   9   1   5        2.28        0.30      1.05 o 
  10   1   5       33.98       38.90      2.53 o 
  11   1   5        0.54        0.27      2.65 o 
  -9   2   5        4.10        2.80      1.77 o 
  -8   2   5       10.27       12.75      1.73 o 
  -7   2   5       50.96       50.27      2.50 o 
  -6   2   5       10.51       13.61      1.42 o 
  -5   2   5      145.27      139.89      3.97 o 
  -4   2   5      184.88      164.11      2.64 o 
  -3   2   5      695.90      578.56      6.12 o 
  -2   2   5      116.24       95.43      1.36 o 
  -1   2   5     1578.97     1631.48     17.67 o 
   0   2   5      224.31      239.61      2.72 o 
   1   2   5       24.15       20.45      0.44 o 
   2   2   5       91.92       86.98      2.69 o 
   3   2   5      488.38      532.96      5.62 o 
   4   2   5       19.37       22.15      0.75 o 
   5   2   5      503.31      615.47      8.56 o 
   6   2   5      447.36      484.13      5.35 o 
   7   2   5       51.34       52.03      1.67 o 
   8   2   5      743.09      770.67     12.47 o 
   9   2   5      104.07       93.06      2.90 o 
  10   2   5        3.77        2.90      1.47 o 
  11   2   5      127.56      145.05      4.90 o 
  -8   3   5       18.70       20.03      2.44 o 
  -7   3   5      229.17      213.56      5.33 o 
  -6   3   5       29.17       22.27      1.73 o 
  -5   3   5       79.09       67.57      1.96 o 
  -4   3   5        9.49       10.61      1.06 o 
  -3   3   5      269.70      279.01      3.25 o 
  -2   3   5      225.61      227.68      2.72 o 
  -1   3   5      899.38      893.79      9.95 o 
   0   3   5     2004.60     2043.06     22.07 o 
   1   3   5     1977.07     1960.92     27.23 o 
   2   3   5     9182.28     9075.35     99.90 o 
   3   3   5      858.00      937.77     12.15 o 
   4   3   5       78.34       70.92      1.94 o 
   5   3   5     1095.97     1020.65     11.29 o 
   6   3   5       37.73       43.06      1.09 o 
   7   3   5      834.03      850.28      9.06 o 
   8   3   5       24.14       27.12      0.90 o 
   9   3   5        7.08       10.04      1.05 o 
  10   3   5       30.24       31.16      2.42 o 
  11   3   5        3.59        3.45      1.66 o 
  -7   4   5       27.73       39.04      2.81 o 
  -6   4   5       82.20       90.14      3.25 o 
  -5   4   5      261.97      265.07      5.79 o 
  -4   4   5      186.26      179.99      3.06 o 
  -3   4   5        2.22        1.91      0.60 o 
  -2   4   5      499.93      496.11      5.44 o 
  -1   4   5      851.72      797.69      9.85 o 
   0   4   5      401.53      413.01      4.95 o 
   1   4   5       78.01       59.92      1.17 o 
   2   4   5       41.09       36.66      1.03 o 
   3   4   5      785.24      813.48     16.19 o 
   4   4   5      369.66      403.39      5.11 o 
   5   4   5       88.09       82.00      1.98 o 
   6   4   5      203.72      215.64      3.05 o 
   7   4   5      154.83      162.47      2.32 o 
   8   4   5      229.97      244.71      3.79 o 
   9   4   5      107.27      106.33      2.27 o 
  10   4   5      224.15      225.16      9.41 o 
  11   4   5       63.81       64.36      5.17 o 
  -7   5   5       26.63       27.16      2.92 o 
  -6   5   5        4.87        5.62      1.58 o 
  -5   5   5      368.00      316.41      8.10 o 
  -4   5   5       81.63       83.63      2.32 o 
  -3   5   5      107.52       93.53      2.19 o 
  -2   5   5       56.39       56.88      1.18 o 
  -1   5   5      498.18      525.82      5.81 o 
   0   5   5       50.85       57.11      1.46 o 
   1   5   5      206.60      176.95      2.75 o 
   2   5   5      803.60      723.35      8.35 o 
   3   5   5        0.15       -0.28      0.41 o 
   4   5   5     2303.53     2178.92     29.21 o 
   5   5   5      563.77      519.30      6.96 o 
   6   5   5     1393.89     1413.38     19.45 o 
   7   5   5     1051.82     1023.05     11.57 o 
   8   5   5        0.22       -0.69      0.69 o 
   9   5   5      101.82       98.34      1.99 o 
  10   5   5        0.41       -0.88      1.21 o 
  11   5   5        3.10        2.84      1.59 o 
  -6   6   5        2.04       -0.13      1.77 o 
  -5   6   5       47.60       62.29      3.57 o 
  -4   6   5        0.20        1.13      1.30 o 
  -3   6   5       78.94       74.89      2.28 o 
  -2   6   5     1113.30     1064.37     13.26 o 
  -1   6   5       56.09       55.04      1.30 o 
   0   6   5      339.79      318.04      4.64 o 
   1   6   5      862.92      845.00     10.64 o 
   2   6   5      117.74      129.87      2.36 o 
   3   6   5       45.96       70.13      2.08 o 
   4   6   5       14.61       24.28      1.11 o 
   5   6   5       15.51       12.88      1.19 o 
   6   6   5       14.56       16.77      1.12 o 
   7   6   5       28.01       22.65      1.85 o 
   8   6   5      328.33      331.14      5.41 o 
   9   6   5       10.67       10.82      0.96 o 
  10   6   5       62.30       67.61      2.01 o 
  11   6   5       19.04       24.62      3.45 o 
  -5   7   5       10.14        9.68      2.06 o 
  -4   7   5        0.24        0.20      1.11 o 
  -3   7   5        2.99        2.46      1.04 o 
  -2   7   5        0.39       -0.04      0.77 o 
  -1   7   5      286.66      288.27      4.47 o 
   0   7   5       48.32       42.48      1.25 o 
   1   7   5      103.45       96.99      1.90 o 
   2   7   5      353.72      366.43      4.83 o 
   3   7   5      430.61      419.89      5.87 o 
   4   7   5      387.05      376.80      7.13 o 
   5   7   5       80.31       72.86      5.05 o 
   6   7   5      344.40      341.01      6.49 o 
   7   7   5      267.69      275.08      6.87 o 
   8   7   5      109.28      109.63      3.81 o 
   9   7   5       51.90       56.79      2.13 o 
  10   7   5      103.66      108.81      2.85 o 
  11   7   5      100.49      100.39      4.03 o 
  -4   8   5        5.44        6.18      1.56 o 
  -3   8   5        7.81        9.58      1.37 o 
  -2   8   5        0.93       -0.94      0.94 o 
  -1   8   5      137.11      128.97      2.75 o 
   0   8   5      340.77      331.91      4.29 o 
   1   8   5      155.81      149.31      2.65 o 
   2   8   5       21.28       21.50      1.19 o 
   3   8   5       80.38       87.39      2.37 o 
   4   8   5      449.71      422.75      6.75 o 
   5   8   5        2.31        1.63      1.70 o 
   6   8   5       10.04        9.62      1.46 o 
   7   8   5       34.36       33.37      1.77 o 
   8   8   5      266.55      250.53      6.68 o 
   9   8   5       15.73       14.40      1.31 o 
  10   8   5      111.46      119.89      3.17 o 
  11   8   5        1.79        1.74      1.18 o 
  -3   9   5       73.79       76.04      2.95 o 
  -2   9   5        0.67       -0.87      1.11 o 
  -1   9   5        7.08        8.07      1.30 o 
   0   9   5        3.23        3.43      1.01 o 
   1   9   5        6.27        9.78      1.12 o 
   2   9   5       45.85       43.17      2.99 o 
   3   9   5      129.30      122.70      2.96 o 
   4   9   5      466.33      435.60      7.11 o 
   5   9   5      361.68      358.40      7.15 o 
   6   9   5      369.76      380.03      7.43 o 
   7   9   5        4.77        3.38      1.12 o 
   8   9   5      106.66      114.39      3.96 o 
   9   9   5       38.66       37.38      2.18 o 
  10   9   5       40.75       40.19      1.96 o 
  11   9   5        6.12        8.35      1.41 o 
  -2  10   5        0.58        2.95      1.47 o 
  -1  10   5       62.60       73.13      2.88 o 
   0  10   5       35.64       40.82      1.97 o 
   1  10   5        3.15        1.17      0.95 o 
   2  10   5      278.88      295.98      4.92 o 
   3  10   5       90.70       86.25      2.71 o 
   4  10   5        3.13        4.27      1.34 o 
   5  10   5        1.43        3.41      1.16 o 
   6  10   5       50.10       45.67      2.32 o 
   7  10   5        1.42        0.86      1.15 o 
   8  10   5       44.66       46.03      3.03 o 
   9  10   5        0.23        0.00      1.36 o 
  10  10   5       75.23       68.17      3.18 o 
   0  11   5       29.77       37.55      2.32 o 
   1  11   5       15.37       15.39      1.44 o 
   2  11   5        4.53        6.89      1.34 o 
   3  11   5        6.62        8.84      1.40 o 
   4  11   5        3.55       -0.18      1.10 o 
   5  11   5      102.69      109.56      3.20 o 
   6  11   5       25.37       28.58      1.85 o 
   7  11   5      110.08      121.85      4.00 o 
   8  11   5       81.91       83.83      3.23 o 
   9  11   5        9.68       14.94      2.33 o 
   3  12   5        4.45        5.35      1.67 o 
   4  12   5       67.98       80.68      3.04 o 
   5  12   5       54.59       53.56      2.44 o 
   6  12   5       18.59       18.23      1.72 o 
   7  12   5       35.87       36.11      2.15 o 
  -5 -11   6       14.05       12.02      2.15 o 
  -4 -11   6      169.08      181.93      7.95 o 
  -3 -11   6        7.71        3.61      3.18 o 
  -2 -11   6       90.93       88.58      3.45 o 
  -7 -10   6       20.80       20.15      3.71 o 
  -6 -10   6       69.69       73.98      5.83 o 
  -5 -10   6      134.67      136.18      4.09 o 
  -4 -10   6       20.84       21.06      1.86 o 
  -3 -10   6        9.59       12.21      1.63 o 
  -2 -10   6       45.98       49.77      2.48 o 
  -1 -10   6       72.42       76.81      2.71 o 
   0 -10   6        0.73        2.29      1.96 o 
   1 -10   6      190.73      213.35      6.45 o 
  -8  -9   6       23.87       25.19      3.71 o 
  -7  -9   6      175.72      194.09      9.28 o 
  -6  -9   6      407.51      374.25     10.03 o 
  -5  -9   6      132.72      149.88      4.06 o 
  -4  -9   6        3.62       10.79      3.04 o 
  -3  -9   6        0.19        0.32      1.09 o 
  -2  -9   6      245.15      248.37      7.05 o 
  -1  -9   6        1.77        1.08      1.01 o 
   0  -9   6       14.90       13.88      1.72 o 
   1  -9   6       54.89       50.09      2.63 o 
   2  -9   6       88.11       96.73      3.53 o 
   3  -9   6        1.38        1.33      2.65 o 
  -9  -8   6      182.31      196.74      9.55 o 
  -8  -8   6       36.56       37.12      3.98 o 
  -7  -8   6        0.03        1.33      2.39 o 
  -6  -8   6       73.84       68.94      3.56 o 
  -5  -8   6        9.76        6.92      1.38 o 
  -4  -8   6       13.02       15.12      1.75 o 
  -3  -8   6        1.30        1.41      1.09 o 
  -2  -8   6      148.06      151.91      3.82 o 
  -1  -8   6        6.27        6.99      2.27 o 
   0  -8   6       18.65       16.36      1.33 o 
   1  -8   6      393.21      382.11      7.47 o 
   2  -8   6       25.62       28.33      2.02 o 
   3  -8   6       32.58       34.48      2.17 o 
   4  -8   6       15.88       18.05      1.92 o 
  -9  -7   6        1.08       -0.42      1.59 o 
  -8  -7   6      130.82      133.63      7.16 o 
  -7  -7   6        8.41        8.48      2.65 o 
  -6  -7   6      236.67      225.37      9.28 o 
  -5  -7   6      223.02      230.77      4.92 o 
  -4  -7   6       35.15       40.03      5.62 o 
  -3  -7   6      394.20      377.48      7.06 o 
  -2  -7   6      121.14      129.31      3.32 o 
  -1  -7   6        1.50        2.45      2.20 o 
   0  -7   6      475.39      440.49      8.05 o 
   1  -7   6       77.53       70.43      2.53 o 
   2  -7   6       33.49       33.49      1.91 o 
   3  -7   6       36.92       35.84      2.26 o 
   4  -7   6        1.33        1.95      1.11 o 
   5  -7   6        6.31        5.53      1.26 o 
 -10  -6   6        9.32        9.21      3.05 o 
  -9  -6   6      200.03      220.63      6.65 o 
  -8  -6   6        0.58       -1.08      1.59 o 
  -7  -6   6      202.06      200.83      5.89 o 
  -6  -6   6       16.17       15.91      2.65 o 
  -5  -6   6       45.80       39.20      5.04 o 
  -4  -6   6       41.89       41.98      1.79 o 
  -3  -6   6        2.43        1.55      1.30 o 
  -2  -6   6      356.34      362.90      6.66 o 
  -1  -6   6       11.56       10.24      0.91 o 
   0  -6   6      573.05      560.16      8.47 o 
   1  -6   6       41.44       38.69      1.34 o 
   2  -6   6        1.62        0.86      0.60 o 
   3  -6   6     1258.60     1293.80     15.98 o 
   4  -6   6      239.62      250.22      4.67 o 
   5  -6   6       56.45       58.98      2.16 o 
   6  -6   6       96.56       97.98      2.89 o 
 -10  -5   6        6.15        5.04      3.18 o 
  -9  -5   6       18.56       22.54      2.34 o 
  -8  -5   6      168.96      172.41      5.53 o 
  -7  -5   6        3.30        0.71      1.40 o 
  -6  -5   6      296.72      286.62      9.62 o 
  -5  -5   6      259.47      258.50      4.31 o 
  -4  -5   6      301.45      301.09      4.58 o 
  -3  -5   6      312.97      299.79      5.23 o 
  -2  -5   6       74.13       76.42      1.74 o 
  -1  -5   6      831.22      812.35     10.40 o 
   0  -5   6     1242.17     1248.39     15.18 o 
   1  -5   6        0.06        0.18      0.47 o 
   2  -5   6       31.03       35.85      1.07 o 
   3  -5   6      138.66      143.63      2.41 o 
   4  -5   6       91.32       84.97      1.91 o 
   5  -5   6        1.24       -0.08      1.00 o 
   6  -5   6       70.89       66.05      2.30 o 
   7  -5   6       18.52       24.17      1.94 o 
 -10  -4   6      119.71      124.88      6.89 o 
  -9  -4   6       71.99       61.75      3.37 o 
  -8  -4   6       10.39       13.92      1.87 o 
  -7  -4   6      940.75      906.87     18.64 o 
  -6  -4   6        8.02       10.43      0.83 o 
  -5  -4   6        0.02        0.27      0.48 o 
  -4  -4   6      272.13      265.86      3.39 o 
  -3  -4   6      169.93      176.91      2.58 o 
  -2  -4   6        4.33        5.15      0.60 o 
  -1  -4   6      336.41      333.73      4.68 o 
   0  -4   6      663.19      650.60      7.52 o 
   1  -4   6        5.50        6.43      1.04 o 
   2  -4   6      960.44      972.86     10.17 o 
   3  -4   6      475.11      481.56      6.32 o 
   4  -4   6       99.12      107.23      2.00 o 
   5  -4   6     1287.68     1247.86     17.06 o 
   6  -4   6      143.68      155.04      3.33 o 
   7  -4   6       84.38       78.69      3.08 o 
   8  -4   6       51.28       60.51      2.77 o 
 -10  -3   6        0.25       -2.65      2.65 o 
  -9  -3   6      247.71      220.70     19.73 o 
  -8  -3   6      243.76      243.08      5.30 o 
  -7  -3   6       34.72       32.38      3.56 o 
  -6  -3   6      303.68      295.67      8.22 o 
  -5  -3   6        2.75        2.79      0.48 o 
  -4  -3   6     2219.45     2217.92     23.82 o 
  -3  -3   6      516.23      529.50      6.09 o 
  -2  -3   6        0.82        2.26      0.43 o 
  -1  -3   6     1922.53     1985.03     21.61 o 
   0  -3   6      258.92      266.04      3.75 o 
   1  -3   6     2036.12     2084.92     22.71 o 
   2  -3   6      607.45      648.21      6.91 o 
   3  -3   6        1.55        4.78      0.51 o 
   4  -3   6        7.13        8.52      0.66 o 
   5  -3   6        1.71        0.63      0.62 o 
   6  -3   6      205.61      184.30      3.60 o 
   7  -3   6       11.90       10.03      1.18 o 
   8  -3   6       10.92        7.48      1.38 o 
   9  -3   6       35.66       37.77      2.79 o 
 -10  -2   6       90.01       83.62      4.11 o 
  -9  -2   6       16.31       19.37      2.38 o 
  -8  -2   6       36.82       38.91      2.45 o 
  -7  -2   6      281.35      260.53      8.95 o 
  -6  -2   6        6.82        6.27      0.95 o 
  -5  -2   6     1665.47     1676.02     20.50 o 
  -4  -2   6      243.43      242.41      3.53 o 
  -3  -2   6      811.37      855.67     11.77 o 
  -2  -2   6     1589.27     1695.87     18.96 o 
  -1  -2   6      190.75      174.94      2.31 o 
   0  -2   6      203.57      193.16      2.80 o 
   1  -2   6      191.51      208.01      2.68 o 
   2  -2   6      429.78      346.94      3.88 o 
   3  -2   6       69.51       49.59      1.11 o 
   4  -2   6      717.82      681.59      7.25 o 
   5  -2   6      299.98      279.66      4.04 o 
   6  -2   6       15.61       13.91      0.83 o 
   7  -2   6       94.03      106.22      2.67 o 
   8  -2   6      138.14      136.18      4.84 o 
   9  -2   6       52.12       51.44      3.09 o 
  -9  -1   6       10.64       12.08      1.78 o 
  -8  -1   6        9.22        7.87      1.42 o 
  -7  -1   6      859.54      848.01     12.57 o 
  -6  -1   6        5.00        4.63      0.85 o 
  -5  -1   6      280.88      254.03      3.93 o 
  -4  -1   6     2250.34     2254.95     26.98 o 
  -3  -1   6        0.88        2.48      1.17 o 
  -2  -1   6     8723.36     8900.83     88.06 o 
  -1  -1   6      849.41     1024.41     10.93 o 
   0  -1   6     1096.13     1199.04     12.18 o 
   1  -1   6     1734.98     1795.18     19.69 o 
   2  -1   6     2424.92     2697.98     26.86 o 
   3  -1   6       42.67       43.98      1.20 o 
   4  -1   6       56.06       50.78      0.93 o 
   5  -1   6      306.96      288.22      4.18 o 
   6  -1   6        0.57       -0.41      0.49 o 
   7  -1   6        1.63        1.83      0.91 o 
   8  -1   6        8.84       10.66      1.49 o 
   9  -1   6       14.98       19.27      1.73 o 
  10  -1   6        9.79       13.62      2.04 o 
  -9   0   6       60.65       60.53      3.46 o 
  -8   0   6      274.20      250.72      5.85 o 
  -7   0   6       44.89       37.83      2.13 o 
  -6   0   6       37.19       36.75      2.07 o 
  -5   0   6      162.35      147.13      2.25 o 
  -4   0   6        9.52       11.41      0.55 o 
  -3   0   6       68.68       71.96      1.32 o 
  -2   0   6      311.36      306.08      4.64 o 
  -1   0   6      174.98      204.94      2.47 o 
   0   0   6       39.52       27.98      0.52 o 
   1   0   6        3.01        3.09      0.48 o 
   2   0   6     2424.94     2586.69     24.18 o 
   3   0   6      153.26      164.88      1.87 o 
   4   0   6       67.09       36.58      0.78 o 
   5   0   6      602.50      561.58      6.02 o 
   6   0   6      373.04      364.02      6.71 o 
   7   0   6      558.52      517.85      6.30 o 
   8   0   6       20.21       25.25      1.58 o 
   9   0   6       28.34       31.39      2.15 o 
  10   0   6       62.09       66.77      3.36 o 
  -9   1   6       19.76       16.01      2.39 o 
  -8   1   6       32.22       40.74      2.39 o 
  -7   1   6       36.85       38.13      2.14 o 
  -6   1   6       17.51       16.34      1.21 o 
  -5   1   6       22.45       19.39      1.72 o 
  -4   1   6      448.01      418.22      4.60 o 
  -3   1   6      287.70      295.66      3.05 o 
  -2   1   6     1502.49     1408.05     13.08 o 
  -1   1   6      459.27      546.17      5.60 o 
   0   1   6      511.86      546.47      5.48 o 
   1   1   6      840.84      837.52      8.44 o 
   2   1   6      108.32      117.10      1.81 o 
   3   1   6      695.00      638.52      7.28 o 
   4   1   6      408.23      466.58      4.61 o 
   5   1   6      924.94     1026.27     10.56 o 
   6   1   6       87.71       97.31      1.51 o 
   7   1   6      473.52      464.43      6.17 o 
   8   1   6      147.57      154.02      3.07 o 
   9   1   6       90.76       89.67      2.85 o 
  10   1   6       63.65       69.02      3.36 o 
  11   1   6       16.00       20.34      2.42 o 
  -8   2   6       38.79       35.85      8.09 o 
  -7   2   6       34.13       28.96      2.04 o 
  -6   2   6      287.93      261.89      5.69 o 
  -5   2   6        6.00        5.49      0.96 o 
  -4   2   6       61.77       58.08      1.44 o 
  -3   2   6      139.44      121.15      1.67 o 
  -2   2   6        9.34       10.88      0.60 o 
  -1   2   6      154.06      161.53      2.16 o 
   0   2   6       83.19       60.60      1.04 o 
   1   2   6        3.82       12.42      0.46 o 
   2   2   6        0.37        1.70      0.22 o 
   3   2   6     1815.90     1848.75     19.31 o 
   4   2   6       91.86       59.99      0.83 o 
   5   2   6      169.88      148.99      2.12 o 
   6   2   6      208.53      187.10      2.70 o 
   7   2   6      397.61      408.97      4.71 o 
   8   2   6      216.76      198.49      3.23 o 
   9   2   6      205.90      206.30      4.62 o 
  10   2   6        1.95        3.31      1.50 o 
  11   2   6       23.16       24.07      2.34 o 
  -8   3   6       14.19       15.35      2.34 o 
  -7   3   6        0.03        0.35      1.38 o 
  -6   3   6       15.18       21.18      1.77 o 
  -5   3   6      463.50      455.00      8.60 o 
  -4   3   6      230.95      219.15      3.40 o 
  -3   3   6      414.91      409.57      4.97 o 
  -2   3   6      438.23      466.04      5.12 o 
  -1   3   6      893.80      986.35     10.97 o 
   0   3   6     1534.08     1461.52     15.98 o 
   1   3   6      384.49      454.14      5.72 o 
   2   3   6        2.79        6.54      0.49 o 
   3   3   6     1942.20     2120.99     23.52 o 
   4   3   6     1566.95     1772.69     21.42 o 
   5   3   6        2.29        0.61      0.39 o 
   6   3   6      612.67      648.92      6.48 o 
   7   3   6       39.43       43.38      1.12 o 
   8   3   6       21.18       19.00      0.85 o 
   9   3   6        0.96        0.81      0.96 o 
  10   3   6       82.87       94.24      3.74 o 
  11   3   6       24.27       22.36      2.34 o 
  -7   4   6       35.81       35.02      2.81 o 
  -6   4   6        9.25        7.80      1.59 o 
  -5   4   6      144.28      149.24      4.06 o 
  -4   4   6       86.14       77.96      1.88 o 
  -3   4   6      442.32      426.88      5.85 o 
  -2   4   6        1.27        3.30      0.83 o 
  -1   4   6       12.75       16.29      0.67 o 
   0   4   6     2392.76     2618.40     28.30 o 
   1   4   6       27.93       36.15      1.00 o 
   2   4   6       64.02       65.38      1.23 o 
   3   4   6       10.11        2.63      0.46 o 
   4   4   6     2069.28     2178.25     24.05 o 
   5   4   6     2365.31     2436.48     26.26 o 
   6   4   6       19.04       11.07      0.72 o 
   7   4   6       17.97       22.29      0.93 o 
   8   4   6      831.76      840.14      9.77 o 
   9   4   6        1.02        0.21      0.96 o 
  10   4   6       38.73       31.40      2.29 o 
  11   4   6       24.01       28.97      3.58 o 
  -7   5   6        9.06       11.67      3.18 o 
  -6   5   6      126.12      125.24      4.07 o 
  -5   5   6        1.65        3.71      1.47 o 
  -4   5   6       24.24       30.14      1.54 o 
  -3   5   6      181.29      182.38      3.14 o 
  -2   5   6       36.86       41.08      1.36 o 
  -1   5   6      744.72      712.47      9.08 o 
   0   5   6     1997.42     2039.10     24.30 o 
   1   5   6      716.77      751.62      8.69 o 
   2   5   6     1146.26     1079.85     12.17 o 
   3   5   6     1828.24     1876.45     22.33 o 
   4   5   6      418.14      405.03      5.59 o 
   5   5   6      426.15      386.93      5.45 o 
   6   5   6        0.74        1.39      0.63 o 
   7   5   6       18.94       22.94      1.15 o 
   8   5   6      109.37      106.79      2.50 o 
   9   5   6       91.78       94.54      3.97 o 
  10   5   6       28.57       28.55      2.15 o 
  11   5   6        3.92        4.86      1.66 o 
  -6   6   6        7.97       14.97      2.25 o 
  -5   6   6       99.06       89.07      3.40 o 
  -4   6   6       12.74       12.32      1.31 o 
  -3   6   6        3.81        4.79      0.96 o 
  -2   6   6       31.13       41.51      1.47 o 
  -1   6   6      243.39      240.41      3.18 o 
   0   6   6      220.68      222.20      3.66 o 
   1   6   6       61.87       70.44      1.74 o 
   2   6   6     1143.26     1129.81     14.27 o 
   3   6   6        7.55       13.26      0.78 o 
   4   6   6       98.06       85.13      2.38 o 
   5   6   6       71.43       58.81      1.55 o 
   6   6   6      280.74      303.12      5.13 o 
   7   6   6       67.12       62.58      2.23 o 
   8   6   6       17.98       19.52      1.79 o 
   9   6   6       24.36       21.40      1.36 o 
  10   6   6        9.08        6.96      1.41 o 
  11   6   6       57.91       63.08      3.36 o 
  -5   7   6       10.93        8.62      2.06 o 
  -4   7   6      108.10      117.01      3.88 o 
  -3   7   6        0.36       -0.65      0.94 o 
  -2   7   6      108.15      102.80      2.40 o 
  -1   7   6        0.82        0.20      0.79 o 
   0   7   6        0.13       -0.30      0.61 o 
   1   7   6      469.20      453.73      5.79 o 
   2   7   6       77.49       70.36      1.80 o 
   3   7   6       34.07       31.52      1.59 o 
   4   7   6       32.19       36.64      1.47 o 
   5   7   6      726.70      706.29     11.97 o 
   6   7   6       35.77       34.87      5.09 o 
   7   7   6       11.41       10.40      1.59 o 
   8   7   6       57.77       58.06      2.27 o 
   9   7   6      255.88      251.18      6.79 o 
  10   7   6        0.74        0.68      1.22 o 
  11   7   6      104.78      113.51      4.30 o 
  -4   8   6        0.45        1.06      1.87 o 
  -3   8   6        0.57        0.21      1.05 o 
  -2   8   6       37.75       35.32      1.79 o 
  -1   8   6       21.39       22.45      1.28 o 
   0   8   6       10.44        8.27      1.01 o 
   1   8   6       19.66       17.02      1.10 o 
   2   8   6      212.65      213.42      3.63 o 
   3   8   6        3.44        1.99      0.85 o 
   4   8   6        9.43        6.59      1.02 o 
   5   8   6      585.71      545.84      9.73 o 
   6   8   6      163.56      173.60      4.15 o 
   7   8   6      135.38      142.07      3.69 o 
   8   8   6       20.35       20.47      2.04 o 
   9   8   6       32.81       38.64      1.96 o 
  10   8   6       38.61       41.81      2.56 o 
  11   8   6       12.42        6.65      1.26 o 
  -3   9   6        0.36        1.04      1.44 o 
  -2   9   6       61.05       76.22      3.29 o 
  -1   9   6       51.31       43.35      1.98 o 
   0   9   6       62.68       65.39      2.01 o 
   1   9   6       10.92        9.16      1.15 o 
   2   9   6       17.06       16.36      1.34 o 
   3   9   6       55.31       57.08      2.10 o 
   4   9   6       69.57       67.52      2.17 o 
   5   9   6      118.01      114.80      2.90 o 
   6   9   6        1.51        1.84      1.21 o 
   7   9   6       78.75       82.74      2.89 o 
   8   9   6        0.75       -0.60      2.08 o 
   9   9   6        5.68        4.55      1.59 o 
  10   9   6       52.74       62.94      2.49 o 
  11   9   6       12.71       11.39      1.72 o 
  -1  10   6       14.85       15.52      2.03 o 
   0  10   6        0.09       -0.07      1.16 o 
   1  10   6       78.66       87.30      2.42 o 
   2  10   6      233.71      226.80      4.67 o 
   3  10   6       16.23       14.74      1.42 o 
   4  10   6      172.84      183.28      3.97 o 
   5  10   6       33.67       30.68      1.72 o 
   6  10   6       24.76       33.36      1.78 o 
   7  10   6       85.46       95.31      3.29 o 
   8  10   6        2.46       -0.14      1.59 o 
   9  10   6       80.69       87.65      4.07 o 
  10  10   6        5.61        6.25      1.37 o 
   0  11   6       14.45       21.17      1.98 o 
   1  11   6       32.97       30.09      1.85 o 
   2  11   6       35.38       35.80      1.80 o 
   3  11   6        1.03        0.68      1.21 o 
   4  11   6       14.31       11.57      1.42 o 
   5  11   6        4.71        9.09      1.36 o 
   6  11   6       30.73       28.55      1.79 o 
   7  11   6       59.53       62.12      2.45 o 
   8  11   6        4.02        5.81      1.96 o 
   9  11   6        1.88        0.13      1.87 o 
   3  12   6       64.36       69.07      3.10 o 
   4  12   6      132.00      142.47      5.13 o 
   5  12   6        7.68        7.03      1.65 o 
   6  12   6        7.74        9.62      1.53 o 
   7  12   6       22.52       29.47      2.39 o 
  -7 -10   7        2.47        1.33      2.65 o 
  -6 -10   7      149.87      180.30      9.28 o 
  -5 -10   7        2.15        2.90      1.72 o 
  -4 -10   7       87.33       89.94      3.88 o 
  -3 -10   7      148.84      148.48      4.25 o 
  -2 -10   7        0.96        3.35      1.86 o 
  -1 -10   7       48.21       50.44      2.80 o 
   0 -10   7       48.94       61.49      3.50 o 
   1 -10   7       97.66      103.94      6.63 o 
  -8  -9   7        3.83        5.30      2.92 o 
  -7  -9   7       75.50       70.53      5.83 o 
  -6  -9   7       45.53       35.41      3.00 o 
  -5  -9   7       11.02        8.97      1.48 o 
  -4  -9   7       36.37       37.07      2.14 o 
  -3  -9   7      176.86      182.77      4.59 o 
  -2  -9   7       21.92       22.53      1.94 o 
  -1  -9   7       44.89       45.17      3.27 o 
   0  -9   7      122.52      128.65      3.88 o 
   1  -9   7      217.27      214.87      6.27 o 
   2  -9   7      131.98      125.83      4.68 o 
  -8  -8   7       18.83       17.23      3.45 o 
  -7  -8   7      322.61      325.33     12.73 o 
  -6  -8   7      134.11      128.86      6.89 o 
  -5  -8   7       33.94       32.01      1.95 o 
  -4  -8   7      342.58      345.74      6.90 o 
  -3  -8   7      285.31      267.46      5.69 o 
  -2  -8   7      591.59      551.12      9.97 o 
  -1  -8   7      195.71      184.92      4.44 o 
   0  -8   7        0.70        1.06      0.99 o 
   1  -8   7      121.59      109.93      3.43 o 
   2  -8   7        0.39        1.17      1.32 o 
   3  -8   7       51.87       53.38      2.70 o 
   4  -8   7       19.82       20.01      2.34 o 
  -9  -7   7       20.10       24.38      2.53 o 
  -8  -7   7       62.47       63.37      5.04 o 
  -7  -7   7      279.69      268.86     10.87 o 
  -6  -7   7       54.29       46.40      4.24 o 
  -5  -7   7        0.51       -0.30      1.63 o 
  -4  -7   7      363.12      348.77      6.75 o 
  -3  -7   7      110.86      100.17      2.97 o 
  -2  -7   7      157.52      149.54      3.70 o 
  -1  -7   7      122.28      121.79      3.23 o 
   0  -7   7      164.13      161.34      3.89 o 
   1  -7   7      206.33      198.40      4.55 o 
   2  -7   7        1.01       -1.12      1.17 o 
   3  -7   7       81.15       80.91      2.94 o 
   4  -7   7       98.80      113.22      3.94 o 
   5  -7   7       33.82       34.61      2.66 o 
  -9  -6   7        3.51        5.70      1.87 o 
  -8  -6   7      306.55      290.17      7.87 o 
  -7  -6   7       53.16       52.27      5.17 o 
  -6  -6   7       52.11       40.73      2.92 o 
  -5  -6   7     1006.44      969.11     29.17 o 
  -4  -6   7       24.99       21.82      1.32 o 
  -3  -6   7        1.29        0.80      0.77 o 
  -2  -6   7      115.65      105.36      3.23 o 
  -1  -6   7      167.17      163.51      3.78 o 
   0  -6   7      780.82      756.44     12.56 o 
   1  -6   7       33.19       36.14      1.57 o 
   2  -6   7        3.41        3.06      0.73 o 
   3  -6   7      266.58      255.14      4.57 o 
   4  -6   7        5.27        6.13      1.15 o 
   5  -6   7        9.68        8.72      1.45 o 
   6  -6   7        6.94        9.96      1.67 o 
  -9  -5   7      196.15      199.97      6.37 o 
  -8  -5   7       89.70       93.99      3.94 o 
  -7  -5   7        5.98        2.52      1.50 o 
  -6  -5   7      422.31      405.69      9.46 o 
  -5  -5   7        1.83        2.12      1.21 o 
  -4  -5   7        0.92        0.90      0.96 o 
  -3  -5   7      116.36      123.41      2.56 o 
  -2  -5   7      531.80      530.61      7.68 o 
  -1  -5   7       22.56       22.85      1.00 o 
   0  -5   7      143.58      160.82      2.45 o 
   1  -5   7      245.49      246.10      3.41 o 
   2  -5   7      608.45      593.39      6.94 o 
   3  -5   7      114.86      116.16      2.33 o 
   4  -5   7        9.91       11.70      1.06 o 
   5  -5   7        1.44       -0.74      1.22 o 
   6  -5   7       31.34       34.12      2.08 o 
   7  -5   7       18.68       16.75      1.82 o 
  -9  -4   7       38.81       34.39      2.71 o 
  -8  -4   7      411.33      388.01      9.47 o 
  -7  -4   7       33.35       33.84      2.44 o 
  -6  -4   7       47.29       46.84      2.03 o 
  -5  -4   7      936.95      927.31     15.16 o 
  -4  -4   7      253.64      281.52      3.62 o 
  -3  -4   7      996.74     1009.18     11.46 o 
  -2  -4   7     1269.89     1243.50     18.11 o 
  -1  -4   7       15.82       10.03      0.70 o 
   0  -4   7     2247.22     2278.85     24.90 o 
   1  -4   7      601.75      591.51      7.00 o 
   2  -4   7       54.89       46.89      1.13 o 
   3  -4   7      103.84      110.12      1.80 o 
   4  -4   7       29.80       30.03      1.23 o 
   5  -4   7      275.55      264.81      4.72 o 
   6  -4   7      100.22       89.76      2.48 o 
   7  -4   7       13.20       16.15      2.56 o 
   8  -4   7       32.78       29.28      2.53 o 
  -9  -3   7       43.74       32.08      4.24 o 
  -8  -3   7      216.51      199.65      8.22 o 
  -7  -3   7       16.09        9.82      3.50 o 
  -6  -3   7       44.49       48.00      1.54 o 
  -5  -3   7      250.03      244.26      5.93 o 
  -4  -3   7      373.67      415.06      5.34 o 
  -3  -3   7       58.85       58.99      1.16 o 
  -2  -3   7      774.09      824.49     12.57 o 
  -1  -3   7       33.82       42.03      1.12 o 
   0  -3   7      866.23      897.34     11.20 o 
   1  -3   7     2152.06     2266.84     24.69 o 
   2  -3   7     1319.10     1437.64     14.65 o 
   3  -3   7     1933.80     1901.44     19.20 o 
   4  -3   7      278.85      252.33      3.45 o 
   5  -3   7      532.38      489.84      6.06 o 
   6  -3   7      374.50      382.65      8.56 o 
   7  -3   7        2.43        1.58      1.21 o 
   8  -3   7       32.31       34.91      2.53 o 
   9  -3   7       22.80       26.81      5.30 o 
  -9  -2   7       82.66      100.57      4.38 o 
  -8  -2   7       13.15       14.71      1.44 o 
  -7  -2   7       81.01       78.04      2.44 o 
  -6  -2   7      772.62      758.15     16.71 o 
  -5  -2   7      286.46      273.99      4.63 o 
  -4  -2   7      392.80      350.01     11.58 o 
  -3  -2   7     7067.98     7329.19     70.66 o 
  -2  -2   7      454.91      496.37      6.27 o 
  -1  -2   7     4422.03     4793.46     51.12 o 
   0  -2   7      250.10      231.74      3.31 o 
   1  -2   7      125.50      139.32      2.01 o 
   2  -2   7     2461.63     2514.05     29.76 o 
   3  -2   7      942.38     1042.64     10.76 o 
   4  -2   7       57.17       62.39      1.21 o 
   5  -2   7      195.36      189.17      2.82 o 
   6  -2   7      305.84      318.70      4.28 o 
   7  -2   7       95.69       90.96      2.95 o 
   8  -2   7       63.36       56.94      2.55 o 
   9  -2   7       49.69       55.51      3.28 o 
  -9  -1   7       22.14       26.95      3.45 o 
  -8  -1   7        3.43        4.59      1.40 o 
  -7  -1   7      382.28      354.09      6.15 o 
  -6  -1   7      105.47      100.02      2.53 o 
  -5  -1   7      201.72      203.96      3.20 o 
  -4  -1   7       65.45       61.33      1.51 o 
  -3  -1   7     2385.81     2448.26     32.90 o 
  -2  -1   7       20.78       17.01      0.84 o 
  -1  -1   7     1256.42     1531.70     16.20 o 
   0  -1   7      487.96      507.30      5.83 o 
   2  -1   7        2.12        2.92      0.56 o 
   3  -1   7     4547.08     4894.68     48.31 o 
   4  -1   7       15.68       19.66      0.68 o 
   5  -1   7      285.68      276.48      3.30 o 
   6  -1   7      769.27      745.04      9.42 o 
   7  -1   7      160.36      152.79      3.72 o 
   8  -1   7      206.59      189.60      4.42 o 
   9  -1   7        3.11        1.03      1.59 o 
  10  -1   7        8.16        9.36      2.04 o 
  -9   0   7        7.59        9.41      2.15 o 
  -8   0   7        5.80        8.16      1.63 o 
  -7   0   7      546.85      541.22     10.08 o 
  -6   0   7       80.96       72.15      2.21 o 
  -5   0   7      370.14      367.93      6.05 o 
  -4   0   7      846.47      832.90      9.64 o 
  -3   0   7     1721.47     1693.86     20.42 o 
  -2   0   7      206.05      179.75      3.64 o 
  -1   0   7     2198.22     2330.70     24.43 o 
   0   0   7     1502.90     1594.85     17.33 o 
   1   0   7     2148.61     2251.95     26.36 o 
   2   0   7     3096.34     3238.44     32.34 o 
   3   0   7     2017.68     2312.34     23.15 o 
   4   0   7      288.79      299.88      3.22 o 
   5   0   7        3.98        3.23      0.40 o 
   6   0   7       14.58       14.57      0.74 o 
   7   0   7      358.29      343.73      5.96 o 
   8   0   7       41.00       40.85      2.04 o 
   9   0   7      150.46      148.15      4.76 o 
  10   0   7        1.64        2.59      1.59 o 
  -8   1   7       25.97       23.80      1.98 o 
  -7   1   7      112.23      121.94      3.71 o 
  -6   1   7      377.05      349.24      5.98 o 
  -5   1   7      652.86      610.38      9.29 o 
  -4   1   7      364.94      351.24      4.49 o 
  -3   1   7       68.90       77.39      1.62 o 
  -2   1   7     1322.48     1525.34     15.16 o 
  -1   1   7       25.21       38.41      0.65 o 
   0   1   7     1876.57     2039.61     21.45 o 
   1   1   7       23.94       21.50      0.51 o 
   2   1   7      732.64      752.68      8.02 o 
   3   1   7     1801.86     1852.22     22.02 o 
   4   1   7      294.49      379.39      5.03 o 
   5   1   7     2573.00     2491.46     24.89 o 
   6   1   7       70.51       75.17      1.33 o 
   7   1   7       43.48       53.12      1.32 o 
   8   1   7      663.35      656.31     11.09 o 
   9   1   7       36.76       34.19      2.34 o 
  10   1   7       33.83       30.68      2.42 o 
  11   1   7        0.30       -0.97      1.66 o 
  -8   2   7        4.33        5.00      1.77 o 
  -7   2   7      105.58      109.15      3.61 o 
  -6   2   7       23.01       25.51      1.78 o 
  -5   2   7        9.86       10.74      1.15 o 
  -4   2   7      106.20      112.64      2.58 o 
  -3   2   7       86.94       96.09      1.94 o 
  -2   2   7     1326.34     1300.74     14.31 o 
  -1   2   7     1932.78     1947.19     21.15 o 
   0   2   7     2183.76     2317.90     44.90 o 
   1   2   7     1810.96     1828.69     19.80 o 
   2   2   7     2194.08     2310.21     22.73 o 
   3   2   7       22.87       12.23      0.63 o 
   4   2   7     2382.84     2540.72     26.98 o 
   5   2   7      475.25      547.67      6.46 o 
   6   2   7      119.23      128.28      1.83 o 
   7   2   7      122.81      117.03      2.05 o 
   8   2   7        7.60       13.10      1.32 o 
   9   2   7        0.04       -0.13      1.99 o 
  10   2   7        3.26        2.04      1.59 o 
  11   2   7      150.52      169.46      6.23 o 
  -8   3   7       19.41       15.91      3.45 o 
  -7   3   7        1.88        3.25      1.44 o 
  -6   3   7        0.28        1.04      1.12 o 
  -5   3   7        5.06        4.40      1.17 o 
  -4   3   7      264.93      242.46      4.46 o 
  -3   3   7      291.08      279.69      3.36 o 
  -2   3   7      586.56      525.70      5.73 o 
  -1   3   7      259.55      256.64      3.30 o 
   0   3   7       11.99        8.84      0.53 o 
   1   3   7      787.93      768.98      8.66 o 
   2   3   7     1522.11     1565.02     15.89 o 
   3   3   7       89.86       72.79      1.17 o 
   4   3   7      263.00      248.71      3.60 o 
   5   3   7     2895.61     2964.77     29.39 o 
   6   3   7        1.97        2.20      0.38 o 
   7   3   7     1225.49     1206.35     12.56 o 
   8   3   7       62.31       65.88      1.65 o 
   9   3   7      136.18      128.38      4.11 o 
  10   3   7      184.84      199.31      8.09 o 
  11   3   7        8.69        7.26      2.04 o 
  -7   4   7        2.26        2.99      1.77 o 
  -6   4   7        1.25        0.82      1.32 o 
  -5   4   7      217.66      219.18      5.23 o 
  -4   4   7       53.25       50.31      1.98 o 
  -3   4   7       55.82       50.67      1.48 o 
  -2   4   7       36.41       32.90      0.93 o 
  -1   4   7      638.74      644.95      7.52 o 
   0   4   7      870.57      780.07      8.92 o 
   1   4   7     2670.15     2727.76     29.45 o 
   2   4   7       39.81       54.44      1.19 o 
   3   4   7     2095.60     2185.88     22.12 o 
   4   4   7      298.01      262.86      3.12 o 
   5   4   7      393.68      387.51      4.83 o 
   6   4   7      581.17      614.94      7.64 o 
   7   4   7        9.43        7.15      0.76 o 
   8   4   7      262.42      281.69      4.82 o 
   9   4   7       79.57       71.65      3.09 o 
  10   4   7       38.54       48.37      2.92 o 
  11   4   7        1.33        0.93      1.69 o 
  -6   5   7       13.48        9.76      1.96 o 
  -5   5   7      144.75      160.15      4.40 o 
  -4   5   7      105.81      106.80      3.39 o 
  -3   5   7       81.52       73.11      1.90 o 
  -2   5   7       72.98       66.24      1.74 o 
  -1   5   7        3.87        3.76      0.69 o 
   0   5   7      666.77      713.71      8.31 o 
   1   5   7       55.76       51.25      1.48 o 
   2   5   7      700.92      730.91      9.22 o 
   3   5   7      386.52      324.78      4.17 o 
   4   5   7      108.35       97.02      1.93 o 
   5   5   7       97.53      117.31      2.19 o 
   6   5   7       70.55       50.51      1.51 o 
   7   5   7      938.21      940.73     15.69 o 
   8   5   7      226.56      220.44      4.03 o 
   9   5   7        0.62       -0.44      0.96 o 
  10   5   7      252.93      251.41      6.64 o 
  11   5   7       48.38       48.17      3.00 o 
  -6   6   7       43.99       43.22      4.51 o 
  -5   6   7       36.19       42.63      2.54 o 
  -4   6   7       12.73       12.20      1.67 o 
  -3   6   7      182.98      183.49      4.86 o 
  -2   6   7       18.51       22.50      1.14 o 
  -1   6   7      147.37      133.24      2.13 o 
   0   6   7      217.94      214.80      3.48 o 
   1   6   7        1.93        0.70      0.63 o 
   2   6   7       25.14       22.06      0.93 o 
   3   6   7     1009.95     1010.43     17.24 o 
   4   6   7       59.62       64.62      1.48 o 
   5   6   7        7.43        6.84      0.80 o 
   6   6   7      351.00      346.22      6.44 o 
   7   6   7       41.64       34.24      1.82 o 
   8   6   7        3.76        2.83      1.08 o 
   9   6   7        0.90        2.36      1.57 o 
  10   6   7       30.46       24.25      1.58 o 
  11   6   7       26.24       26.60      2.92 o 
  -5   7   7        7.31       10.99      2.15 o 
  -4   7   7       19.68       17.87      2.73 o 
  -3   7   7      128.66      126.35      3.17 o 
  -2   7   7       22.80       25.73      1.29 o 
  -1   7   7      144.08      136.18      2.74 o 
   0   7   7      188.77      184.96      3.27 o 
   1   7   7       90.62       92.24      2.12 o 
   2   7   7      324.48      349.58      5.47 o 
   3   7   7       41.32       34.92      1.34 o 
   4   7   7      746.71      736.82     10.54 o 
   5   7   7        0.74        1.62      0.71 o 
   6   7   7     1685.45     1600.87     25.27 o 
   7   7   7       12.17       12.78      1.66 o 
   8   7   7       89.54       87.16      2.77 o 
   9   7   7      122.44      121.78      3.39 o 
  10   7   7       40.91       40.61      2.19 o 
  11   7   7       30.70       31.02      3.45 o 
  -4   8   7       23.78       22.43      2.53 o 
  -3   8   7       25.85       31.98      2.40 o 
  -2   8   7        1.90        0.89      1.07 o 
  -1   8   7        2.10        0.06      0.90 o 
   0   8   7      217.07      206.36      3.69 o 
   1   8   7       53.92       55.58      1.76 o 
   2   8   7      200.79      186.37      3.70 o 
   3   8   7       19.48       16.34      1.21 o 
   4   8   7       58.50       50.05      1.87 o 
   5   8   7      802.60      815.65     11.77 o 
   6   8   7        0.60        0.66      0.89 o 
   7   8   7        1.82        3.06      0.91 o 
   8   8   7       11.27        9.10      1.72 o 
   9   8   7       29.51       31.41      2.22 o 
  10   8   7       25.48       24.56      1.80 o 
  11   8   7       29.56       37.26      1.93 o 
  -2   9   7        2.87        2.70      1.36 o 
  -1   9   7       23.10       19.52      1.50 o 
   0   9   7       18.48       19.07      1.91 o 
   1   9   7      127.09      114.74      3.02 o 
   2   9   7      106.21       99.13      2.76 o 
   3   9   7      149.86      148.16      3.36 o 
   4   9   7       23.56       20.14      1.42 o 
   5   9   7      131.58      132.79      3.13 o 
   6   9   7      204.34      221.36      4.32 o 
   7   9   7        6.62        1.05      1.21 o 
   8   9   7      306.27      308.56      8.08 o 
   9   9   7       10.64        8.46      1.85 o 
  10   9   7       25.78       31.72      2.11 o 
  11   9   7       40.71       47.97      2.60 o 
  -1  10   7        3.60        4.48      1.42 o 
   0  10   7        5.42        5.68      1.32 o 
   1  10   7        6.26        2.09      1.09 o 
   2  10   7       43.91       52.02      2.79 o 
   3  10   7        0.07       -1.04      1.04 o 
   4  10   7        0.41        0.82      1.01 o 
   5  10   7      109.64      115.31      3.06 o 
   6  10   7        0.48        1.89      1.06 o 
   7  10   7       49.02       50.30      5.17 o 
   8  10   7        0.24       -1.47      1.47 o 
   9  10   7        8.70        6.10      1.87 o 
  10  10   7        0.62        0.64      1.66 o 
   1  11   7       46.23       47.59      2.17 o 
   2  11   7        0.17       -0.91      1.09 o 
   3  11   7       31.06       32.33      1.91 o 
   4  11   7       33.69       40.34      2.04 o 
   5  11   7       32.69       30.47      3.94 o 
   6  11   7        6.53        5.37      1.28 o 
   7  11   7        3.82        6.88      1.63 o 
   8  11   7       79.55       84.19      4.26 o 
   9  11   7        4.44        4.84      2.04 o 
   3  12   7       27.95       25.36      5.57 o 
   4  12   7       19.32       31.94      2.07 o 
   5  12   7        3.44        2.79      1.34 o 
   6  12   7        1.61        2.66      1.67 o 
   7  12   7       23.01       28.33      2.90 o 
  -6 -10   8        3.13        0.53      2.92 o 
  -5 -10   8       37.56       43.48      4.51 o 
  -4 -10   8        0.18       -0.53      1.66 o 
  -3 -10   8        1.19        2.74      1.66 o 
  -2 -10   8      161.78      163.83      5.40 o 
  -1 -10   8        5.21        5.33      1.85 o 
   0 -10   8       15.72       10.35      2.29 o 
  -7  -9   8       66.82       67.35      5.83 o 
  -6  -9   8      121.78      130.98      7.69 o 
  -5  -9   8       46.21       49.60      3.36 o 
  -4  -9   8       23.88       27.20      2.04 o 
  -3  -9   8       59.69       68.67      2.94 o 
  -2  -9   8       72.82       76.31      3.03 o 
  -1  -9   8        0.08       -1.16      1.17 o 
   0  -9   8       58.19       57.42      2.73 o 
   1  -9   8      105.36      108.07      3.62 o 
   2  -9   8        1.25        2.01      1.77 o 
  -8  -8   8       14.15       12.99      3.18 o 
  -7  -8   8       10.34       10.08      3.18 o 
  -6  -8   8      129.76      125.41      6.89 o 
  -5  -8   8       98.22      114.99      5.70 o 
  -4  -8   8       53.88       50.89      2.42 o 
  -3  -8   8      122.02      124.09      3.51 o 
  -2  -8   8      204.86      209.60      4.83 o 
  -1  -8   8       47.14       47.84      2.34 o 
   0  -8   8      131.65      137.95      3.26 o 
   1  -8   8       90.92       95.52      3.27 o 
   2  -8   8       14.95       15.77      1.78 o 
   3  -8   8        1.41        1.23      1.42 o 
   4  -8   8       34.51       30.76      3.71 o 
  -9  -7   8        5.27        5.04      2.92 o 
  -8  -7   8        9.91       11.40      3.18 o 
  -7  -7   8      100.85       97.31      6.10 o 
  -6  -7   8       46.70       49.32      4.51 o 
  -5  -7   8       85.25       85.91      5.57 o 
  -4  -7   8      378.49      379.79      8.29 o 
  -3  -7   8      129.83      119.60      3.28 o 
  -2  -7   8       20.13       22.28      1.56 o 
  -1  -7   8        1.20        1.34      1.01 o 
   0  -7   8      363.63      348.29      6.73 o 
   1  -7   8      210.44      205.95      4.09 o 
   2  -7   8        2.49        0.97      1.67 o 
   3  -7   8      305.02      298.46      6.23 o 
   4  -7   8        0.21        1.10      1.31 o 
   5  -7   8        8.90       11.42      2.23 o 
  -9  -6   8       72.22       73.67      4.03 o 
  -8  -6   8       10.43       10.45      1.96 o 
  -7  -6   8      296.44      299.11      7.95 o 
  -6  -6   8      102.33      105.53      4.00 o 
  -5  -6   8        5.54        6.89      2.39 o 
  -4  -6   8      145.00      134.40      3.68 o 
  -3  -6   8        3.89        4.62      0.93 o 
  -2  -6   8      452.44      449.86      8.11 o 
  -1  -6   8      896.56      905.22     14.83 o 
   0  -6   8      376.44      381.15      7.84 o 
   1  -6   8        3.19        1.03      0.82 o 
   2  -6   8      176.10      171.75      4.02 o 
   3  -6   8       20.85       19.46      1.60 o 
   4  -6   8        5.66        3.84      1.05 o 
   5  -6   8       56.41       62.93      3.77 o 
   6  -6   8        1.11        2.04      1.42 o 
  -9  -5   8       64.91       62.45      4.11 o 
  -8  -5   8       11.70       11.17      2.39 o 
  -7  -5   8      198.66      205.19      6.09 o 
  -6  -5   8      387.46      372.34     11.93 o 
  -5  -5   8       98.80       93.11      3.46 o 
  -4  -5   8      153.98      151.60      3.87 o 
  -3  -5   8      113.84       97.43      2.57 o 
  -2  -5   8      109.39       99.17      2.53 o 
  -1  -5   8      186.72      167.48      3.21 o 
   0  -5   8        4.75        5.26      0.82 o 
   1  -5   8      436.23      444.34      6.04 o 
   2  -5   8       65.54       65.55      2.20 o 
   3  -5   8       71.64       79.23      2.95 o 
   4  -5   8      145.30      156.44      3.29 o 
   5  -5   8        6.34        8.33      1.18 o 
   6  -5   8        7.70        8.85      1.52 o 
   7  -5   8       10.11       10.42      2.06 o 
  -9  -4   8        1.99        0.77      1.77 o 
  -8  -4   8       71.58       83.35      3.84 o 
  -7  -4   8      403.45      405.84     14.72 o 
  -6  -4   8        3.67        1.59      1.07 o 
  -5  -4   8       42.68       45.04      1.72 o 
  -4  -4   8      763.53      760.94     10.34 o 
  -3  -4   8      122.53      128.67      2.95 o 
  -2  -4   8       78.41       73.15      1.64 o 
  -1  -4   8        5.90        7.33      0.68 o 
   0  -4   8      545.21      555.35      7.37 o 
   1  -4   8      303.64      336.50      4.34 o 
   2  -4   8     1211.91     1232.35     12.76 o 
   3  -4   8      413.84      407.10      4.78 o 
   4  -4   8       95.76      100.65      1.98 o 
   5  -4   8      159.91      153.18      3.23 o 
   6  -4   8       16.65       16.27      1.58 o 
   7  -4   8       53.91       51.30      2.53 o 
   8  -4   8        1.43        3.18      1.77 o 
  -9  -3   8        9.22        4.51      2.92 o 
  -8  -3   8       22.71       17.59      2.25 o 
  -7  -3   8      168.90      161.21      7.16 o 
  -6  -3   8      118.00      117.93      7.69 o 
  -5  -3   8      222.99      229.80      3.66 o 
  -4  -3   8      743.72      740.53     11.11 o 
  -3  -3   8        1.33        2.29      0.60 o 
  -2  -3   8     2323.72     2382.82     30.55 o 
  -1  -3   8      340.46      354.91      4.91 o 
   0  -3   8        1.18        2.44      0.49 o 
   1  -3   8      389.19      296.89      3.85 o 
   2  -3   8        0.84       -0.15      0.38 o 
   3  -3   8       17.91       24.72      0.93 o 
   4  -3   8        3.19        3.45      0.64 o 
   5  -3   8      364.30      362.01      4.75 o 
   6  -3   8       88.04       80.07      3.44 o 
   7  -3   8        5.26        3.00      1.22 o 
   8  -3   8       79.94       90.24      5.83 o 
   9  -3   8        7.60        5.97      2.06 o 
  -9  -2   8        7.78        9.55      3.18 o 
  -8  -2   8      439.57      441.82     10.45 o 
  -7  -2   8       11.85       11.09      1.31 o 
  -6  -2   8      292.89      296.84      5.91 o 
  -5  -2   8      776.64      781.78     11.40 o 
  -4  -2   8      217.55      260.24      3.90 o 
  -3  -2   8       25.00       29.65      2.13 o 
  -2  -2   8     5976.66     6352.34     73.50 o 
  -1  -2   8      761.12      782.20      9.63 o 
   0  -2   8      249.05      278.18      3.91 o 
   1  -2   8      507.90      470.02      6.16 o 
   2  -2   8     3305.56     3593.86     38.77 o 
   3  -2   8      432.56      472.55      5.25 o 
   4  -2   8      325.36      313.86      3.70 o 
   5  -2   8      258.12      262.73      3.59 o 
   6  -2   8      136.26      136.15      2.65 o 
   7  -2   8      273.62      274.51      5.70 o 
   8  -2   8       42.54       48.74      7.95 o 
   9  -2   8       56.35       66.93      3.55 o 
  -9  -1   8       14.13       17.99      2.42 o 
  -8  -1   8       77.88       69.17      3.68 o 
  -7  -1   8      143.50      144.94      3.42 o 
  -6  -1   8      313.22      319.99      5.58 o 
  -5  -1   8       12.56        8.02      1.22 o 
  -4  -1   8      627.36      621.69      8.13 o 
  -3  -1   8     2355.74     2446.68     32.99 o 
  -2  -1   8     2735.64     2673.06     28.09 o 
  -1  -1   8        5.26        6.88      0.62 o 
   0  -1   8      322.71      307.67      4.12 o 
   1  -1   8     3735.98     3954.92     51.95 o 
   2  -1   8      459.88      509.14      5.56 o 
   3  -1   8      579.24      546.79      5.87 o 
   4  -1   8        3.33        6.45      0.45 o 
   5  -1   8        5.16        2.64      0.53 o 
   6  -1   8        2.71        2.48      0.73 o 
   7  -1   8       85.18       91.83      2.75 o 
   8  -1   8       35.79       33.23      2.42 o 
   9  -1   8        3.15        1.03      1.59 o 
  10  -1   8       92.79      101.97      4.26 o 
  -9   0   8        9.98       12.97      2.15 o 
  -8   0   8      135.29      130.83      4.02 o 
  -7   0   8        9.33        6.60      1.52 o 
  -6   0   8       99.66      101.55      2.74 o 
  -5   0   8      348.67      329.29      5.62 o 
  -4   0   8      316.31      295.46      3.96 o 
  -3   0   8     2111.06     2138.40     23.68 o 
  -2   0   8     1406.05     1455.86     19.86 o 
  -1   0   8        8.00        8.61      0.43 o 
   0   0   8     2424.57     2697.51     31.48 o 
   1   0   8      141.35      132.24      1.87 o 
   2   0   8       76.50      104.32      1.43 o 
   3   0   8     3630.76     3916.13     36.54 o 
   4   0   8     2359.51     2393.52     22.51 o 
   5   0   8       14.10       16.69      0.68 o 
   6   0   8     1530.23     1509.73     16.65 o 
   7   0   8        7.99        7.97      0.87 o 
   8   0   8       23.18       21.58      2.04 o 
   9   0   8      250.77      238.20      8.48 o 
  10   0   8        6.75        4.70      1.77 o 
  -8   1   8       11.56        7.61      2.06 o 
  -7   1   8       10.81       11.28      1.67 o 
  -6   1   8       46.74       43.18      1.91 o 
  -5   1   8      529.78      552.84      8.64 o 
  -4   1   8       11.97       10.63      0.83 o 
  -3   1   8      419.96      424.02      5.29 o 
  -2   1   8     1909.02     2072.91     18.93 o 
  -1   1   8     1722.75     1811.98     16.60 o 
   0   1   8       48.84       34.60      0.72 o 
   1   1   8      105.12      123.36      1.65 o 
   2   1   8       40.19       39.00      0.77 o 
   3   1   8     1727.95     1772.90     23.72 o 
   4   1   8       37.32       46.23      1.54 o 
   5   1   8      222.47      230.19      3.12 o 
   6   1   8        9.10        8.63      0.49 o 
   7   1   8      642.08      638.66      9.50 o 
   8   1   8       31.21       41.38      5.04 o 
   9   1   8        0.70        0.53      1.50 o 
  10   1   8        8.13        9.20      1.85 o 
  11   1   8        1.20       -1.51      1.77 o 
  -8   2   8        1.40        0.93      1.69 o 
  -7   2   8      128.35      128.91      4.94 o 
  -6   2   8       39.88       36.02      2.13 o 
  -5   2   8       22.49       20.42      1.39 o 
  -4   2   8        5.67        4.34      0.91 o 
  -3   2   8        8.93        8.87      0.47 o 
  -2   2   8      113.71      125.03      1.91 o 
  -1   2   8      150.49      172.45      2.39 o 
   0   2   8     2690.84     2954.81     34.48 o 
   1   2   8      375.36      385.46      4.17 o 
   2   2   8        1.79        2.12      0.36 o 
   3   2   8     2365.61     2275.05     26.54 o 
   4   2   8      414.17      439.56      6.56 o 
   5   2   8      645.75      671.69      7.28 o 
   6   2   8      401.10      383.18      4.39 o 
   7   2   8      712.64      684.15      8.19 o 
   8   2   8      976.08      970.09     13.97 o 
   9   2   8       17.65       18.18      1.96 o 
  10   2   8        1.89        3.51      1.66 o 
  11   2   8       66.34       78.90      7.69 o 
  -7   3   8       35.51       31.12      2.71 o 
  -6   3   8       34.53       40.69      2.29 o 
  -5   3   8       11.19       11.62      1.16 o 
  -4   3   8       67.60       62.63      2.02 o 
  -3   3   8      706.27      670.18      8.59 o 
  -2   3   8       58.98       61.16      1.18 o 
  -1   3   8      368.95      344.00      4.27 o 
   0   3   8     1723.71     1698.88     18.55 o 
   1   3   8      191.38      184.65      2.54 o 
   2   3   8     1049.39     1024.54     10.59 o 
   3   3   8     1445.88     1480.64     13.96 o 
   4   3   8      643.77      668.52      7.58 o 
   5   3   8       31.90       55.10      1.05 o 
   6   3   8       27.36       24.27      1.09 o 
   7   3   8       35.46       35.97      1.18 o 
   8   3   8        0.64       -0.88      0.88 o 
   9   3   8      370.50      388.53     10.74 o 
  10   3   8       24.00       26.23      2.34 o 
  11   3   8       52.60       54.29      3.28 o 
  -7   4   8       34.50       35.82      2.90 o 
  -6   4   8       16.21       16.43      1.84 o 
  -5   4   8       26.23       24.19      1.92 o 
  -4   4   8      395.15      383.01      8.19 o 
  -3   4   8      187.76      178.84      3.04 o 
  -2   4   8      267.13      250.64      3.16 o 
  -1   4   8       26.03       19.87      0.78 o 
   0   4   8       81.34       69.44      1.41 o 
   1   4   8      168.83      187.21      2.97 o 
   2   4   8     2656.22     2784.02     30.08 o 
   3   4   8      615.95      616.88      6.65 o 
   4   4   8       85.88       79.86      1.29 o 
   5   4   8     1039.96      979.67     16.59 o 
   6   4   8      132.89      122.36      2.39 o 
   7   4   8      456.78      453.59      5.68 o 
   8   4   8      277.97      256.52      6.37 o 
   9   4   8        0.31       -0.13      1.31 o 
  10   4   8      182.01      179.94      5.70 o 
  11   4   8       52.73       53.94      3.09 o 
  -6   5   8       31.77       34.00      2.92 o 
  -5   5   8       45.29       42.33      2.44 o 
  -4   5   8       95.97      110.45      3.56 o 
  -3   5   8       60.14       55.27      1.64 o 
  -2   5   8      202.87      203.48      3.38 o 
  -1   5   8     1497.46     1539.58     17.15 o 
   0   5   8      102.77       90.10      1.73 o 
   1   5   8     1862.57     1842.46     20.29 o 
   2   5   8      274.74      227.23      3.45 o 
   3   5   8        2.92        1.28      0.48 o 
   4   5   8      543.02      521.68      6.28 o 
   5   5   8      272.31      280.87      4.50 o 
   6   5   8      343.70      329.59      5.37 o 
   7   5   8       59.59       58.93      2.23 o 
   8   5   8      150.27      141.16      3.04 o 
   9   5   8       10.69        7.59      1.27 o 
  10   5   8       30.93       20.64      2.15 o 
  11   5   8       31.66       28.09      2.42 o 
  -5   6   8       49.27       53.65      3.28 o 
  -4   6   8       44.59       41.41      2.39 o 
  -3   6   8       36.84       28.89      1.98 o 
  -2   6   8      143.33      149.03      2.86 o 
  -1   6   8      100.05       97.08      2.20 o 
   0   6   8      124.96      119.83      2.37 o 
   1   6   8       16.29       15.49      1.02 o 
   2   6   8     1160.03     1159.04     13.17 o 
   3   6   8      313.34      335.34      7.60 o 
   4   6   8       82.41       93.53      1.84 o 
   5   6   8      953.36      942.43     11.85 o 
   6   6   8       13.13       18.64      2.54 o 
   7   6   8     1634.41     1549.59     23.59 o 
   8   6   8       22.28       24.92      1.75 o 
   9   6   8       10.21       15.83      1.47 o 
  10   6   8      325.01      313.88     14.19 o 
  11   6   8       50.09       50.39      7.16 o 
  -4   7   8        1.55        7.59      1.87 o 
  -3   7   8       12.27       11.71      2.70 o 
  -2   7   8       52.47       61.31      2.65 o 
  -1   7   8      138.92      147.29      2.96 o 
   0   7   8        2.59       -0.63      0.79 o 
   1   7   8     1042.79     1053.91     13.32 o 
   2   7   8        7.30        5.34      0.79 o 
   3   7   8      503.07      499.73      6.90 o 
   4   7   8        1.76        1.77      0.70 o 
   5   7   8      311.98      281.84      4.74 o 
   6   7   8      990.14      921.27     15.27 o 
   7   7   8       12.06        9.38      1.59 o 
   8   7   8        0.60       -0.50      1.30 o 
   9   7   8        3.51        4.30      1.21 o 
  10   7   8       42.67       41.22      2.17 o 
  11   7   8       32.32       36.06      3.45 o 
  -3   8   8       14.90       14.07      2.25 o 
  -2   8   8       23.82       25.11      1.62 o 
  -1   8   8        0.70       -0.12      0.86 o 
   0   8   8        4.63        4.79      1.03 o 
   1   8   8      192.70      187.72      3.43 o 
   2   8   8       18.87       15.54      1.57 o 
   3   8   8        7.54       10.08      1.09 o 
   4   8   8      252.56      259.73      4.64 o 
   5   8   8       65.24       71.47      3.60 o 
   6   8   8        5.36        6.85      1.05 o 
   7   8   8      303.50      314.67      7.89 o 
   8   8   8      123.42      123.68      6.63 o 
   9   8   8       97.60      107.30      3.39 o 
  10   8   8       16.55       18.43      1.73 o 
  11   8   8       11.11       10.18      1.41 o 
  -2   9   8       14.16       17.32      1.78 o 
  -1   9   8        2.51        0.33      1.16 o 
   0   9   8       41.54       48.10      1.89 o 
   1   9   8      317.08      308.82      5.64 o 
   2   9   8        6.59        7.11      1.16 o 
   3   9   8      128.05      134.91      3.16 o 
   4   9   8       21.79       20.97      1.40 o 
   5   9   8        0.34        3.65      0.99 o 
   6   9   8       16.26       21.73      1.41 o 
   7   9   8      166.95      160.65     12.99 o 
   8   9   8       92.04      108.92      4.33 o 
   9   9   8        1.51        0.17      1.24 o 
  10   9   8       61.38       67.75      2.92 o 
  11   9   8        5.40        6.49      1.49 o 
  -1  10   8        1.51        0.62      1.42 o 
   0  10   8       35.17       35.85      1.73 o 
   1  10   8        3.21        1.43      1.06 o 
   2  10   8        0.05        1.36      1.15 o 
   3  10   8        1.02        1.79      1.11 o 
   4  10   8       60.33       53.37      2.21 o 
   5  10   8        2.98        7.70      1.18 o 
   6  10   8      100.44      110.88      3.42 o 
   7  10   8       60.04       61.05      2.77 o 
   8  10   8       23.28       26.40      3.05 o 
   9  10   8      109.18      123.82      5.57 o 
  10  10   8        8.78        9.40      1.78 o 
   1  11   8        3.47        3.28      1.28 o 
   2  11   8       34.04       33.45      2.13 o 
   3  11   8      270.96      288.02      5.64 o 
   4  11   8        0.89       -0.27      1.15 o 
   5  11   8       43.35       56.50      2.37 o 
   6  11   8       22.02       17.98      2.01 o 
   7  11   8        0.34        1.72      1.42 o 
   8  11   8       44.85       52.31      3.31 o 
   9  11   8        0.13       -1.72      1.72 o 
   4  12   8        1.42        2.98      1.47 o 
   5  12   8       24.14       25.86      2.59 o 
   6  12   8        6.30        4.61      2.15 o 
   7  12   8        2.89        2.15      2.25 o 
  -5 -10   9       25.08       22.01      3.98 o 
  -4 -10   9       24.73       27.04      3.98 o 
  -3 -10   9       64.59       54.68      4.91 o 
  -2 -10   9       10.83       13.59      2.04 o 
  -1 -10   9       36.00       38.87      2.87 o 
  -6  -9   9        4.59        2.12      2.92 o 
  -5  -9   9       39.42       32.08      3.98 o 
  -4  -9   9       31.87       29.80      3.84 o 
  -3  -9   9       84.93       77.35      3.04 o 
  -2  -9   9       61.73       59.45      2.68 o 
  -1  -9   9       44.75       49.39      4.64 o 
   0  -9   9        8.87        9.14      1.60 o 
   1  -9   9       12.83       15.13      1.82 o 
   2  -9   9       52.63       63.63      5.30 o 
  -7  -8   9       69.59       75.57      5.57 o 
  -6  -8   9       31.99       30.76      3.98 o 
  -5  -8   9       52.99       51.27      3.28 o 
  -4  -8   9      188.41      187.86      6.19 o 
  -3  -8   9        0.95        0.00      1.09 o 
  -2  -8   9      196.83      199.11      4.79 o 
  -1  -8   9      136.59      139.91      3.89 o 
   0  -8   9       12.74       15.73      1.63 o 
   1  -8   9      163.27      159.20      4.32 o 
   2  -8   9       84.74       77.06      3.04 o 
   3  -8   9        9.72       11.81      1.73 o 
  -8  -7   9       65.24       68.41      5.57 o 
  -7  -7   9       68.96       67.08      5.30 o 
  -6  -7   9      310.20      277.34     11.40 o 
  -5  -7   9      272.20      250.56     10.34 o 
  -4  -7   9        3.57        2.52      1.50 o 
  -3  -7   9        0.42       -0.23      0.96 o 
  -2  -7   9       36.14       41.10      2.11 o 
  -1  -7   9       28.87       28.59      1.75 o 
   0  -7   9       12.78       12.74      1.36 o 
   1  -7   9      253.70      261.10      4.79 o 
   2  -7   9       10.99        9.43      1.46 o 
   3  -7   9        3.70        2.13      1.36 o 
   4  -7   9       39.85       48.24      3.17 o 
   5  -7   9       15.16       14.05      3.45 o 
  -8  -6   9       79.48       81.29      4.03 o 
  -7  -6   9       18.37       20.40      3.18 o 
  -6  -6   9       12.63       16.04      1.96 o 
  -5  -6   9     1007.87      980.51     29.70 o 
  -4  -6   9        1.58       -0.53      1.86 o 
  -3  -6   9        6.18        7.06      1.05 o 
  -2  -6   9      924.94      897.87     14.76 o 
  -1  -6   9      100.24      103.92      2.92 o 
   0  -6   9       89.45       80.94      2.73 o 
   1  -6   9      114.61      106.47      3.05 o 
   2  -6   9        3.86        4.53      1.17 o 
   3  -6   9       92.59       98.50      3.10 o 
   4  -6   9        0.68        0.43      1.21 o 
   5  -6   9        0.14       -0.34      1.59 o 
   6  -6   9        4.03        5.97      1.87 o 
  -9  -5   9        3.22        5.78      3.45 o 
  -8  -5   9       38.77       45.11      3.18 o 
  -7  -5   9       48.72       47.71      3.09 o 
  -6  -5   9      332.36      317.26      8.06 o 
  -5  -5   9       10.88       10.72      2.78 o 
  -4  -5   9      238.50      232.00      9.01 o 
  -3  -5   9      596.65      597.89     10.18 o 
  -2  -5   9       66.39       64.23      2.11 o 
  -1  -5   9        0.07       -0.24      0.70 o 
   0  -5   9        0.83        0.09      0.73 o 
   1  -5   9       18.15       18.52      1.32 o 
   2  -5   9      212.39      211.05      3.37 o 
   3  -5   9       97.19      104.09      2.64 o 
   4  -5   9      290.18      282.19      4.95 o 
   5  -5   9        2.95        1.00      1.12 o 
   6  -5   9      143.67      160.11      5.32 o 
   7  -5   9       38.78       40.93      2.90 o 
  -9  -4   9       68.84       72.92      3.94 o 
  -8  -4   9        1.68        1.99      1.69 o 
  -7  -4   9      136.33      138.52      4.97 o 
  -6  -4   9       29.62       34.24      2.44 o 
  -5  -4   9      115.62      114.05      4.91 o 
  -4  -4   9        2.15        1.77      1.08 o 
  -3  -4   9      238.67      227.96      4.06 o 
  -2  -4   9      464.29      477.62      7.18 o 
  -1  -4   9      199.43      214.61      3.77 o 
   0  -4   9      732.71      699.40     10.15 o 
   1  -4   9      255.13      270.51      3.98 o 
   2  -4   9      211.37      195.59      3.16 o 
   3  -4   9       67.61       70.45      1.58 o 
   4  -4   9       86.48       76.53      2.08 o 
   5  -4   9       14.41        9.11      1.59 o 
   6  -4   9       92.51       80.36      2.93 o 
   7  -4   9        5.56        2.39      1.69 o 
   8  -4   9        5.65        6.15      1.96 o 
  -8  -3   9        4.99        3.68      1.52 o 
  -7  -3   9      106.41      105.00      6.10 o 
  -6  -3   9       90.01       89.56      3.65 o 
  -5  -3   9       23.05       27.45      1.42 o 
  -4  -3   9      568.53      580.88     10.49 o 
  -3  -3   9       40.50       30.59      0.94 o 
  -2  -3   9       66.51       70.40      1.57 o 
  -1  -3   9      160.54      162.45      2.69 o 
   0  -3   9      594.91      617.54      8.06 o 
   1  -3   9      734.13      763.68      9.79 o 
   2  -3   9       17.50       18.47      0.82 o 
   3  -3   9     1352.44     1373.98     14.17 o 
   4  -3   9        9.65       11.09      0.75 o 
   5  -3   9        6.35        4.72      1.03 o 
   6  -3   9      141.50      151.39      3.81 o 
   7  -3   9        0.79        1.73      1.86 o 
   8  -3   9       45.57       44.44      2.71 o 
  -9  -2   9        1.84        2.39      3.18 o 
  -8  -2   9       16.68       19.26      2.29 o 
  -7  -2   9      367.99      369.28      8.73 o 
  -6  -2   9       79.67       79.24      2.64 o 
  -5  -2   9        5.44        4.45      0.69 o 
  -4  -2   9      480.66      491.45      6.68 o 
  -3  -2   9      821.54      837.43     10.63 o 
  -2  -2   9      130.12      159.18      2.52 o 
  -1  -2   9     1950.14     1996.35     23.59 o 
   0  -2   9      624.44      615.49      7.92 o 
   1  -2   9       46.35       34.32      1.15 o 
   2  -2   9     2034.61     2174.89     23.82 o 
   3  -2   9      341.97      340.09      3.97 o 
   4  -2   9      160.80      159.27      2.25 o 
   5  -2   9      361.28      350.48      5.09 o 
   6  -2   9        9.44        9.09      0.94 o 
   7  -2   9        2.12        2.52      1.50 o 
   8  -2   9       10.28       10.61      1.77 o 
   9  -2   9        2.94        0.53      1.87 o 
  -8  -1   9        1.47        0.46      1.36 o 
  -7  -1   9      105.26      108.19      2.94 o 
  -6  -1   9      312.78      299.42      7.31 o 
  -5  -1   9        0.46       -0.69      0.78 o 
  -4  -1   9      145.57      134.79      2.44 o 
  -3  -1   9     1371.00     1406.67     19.46 o 
  -2  -1   9     3712.88     4076.84     42.59 o 
  -1  -1   9     1222.70     1281.33     15.37 o 
   0  -1   9      507.99      531.58      6.75 o 
   1  -1   9       77.69       61.96      1.35 o 
   2  -1   9      569.73      570.73      7.39 o 
   3  -1   9      209.45      198.33      2.71 o 
   4  -1   9       54.54       55.28      1.10 o 
   5  -1   9     1451.87     1420.92     19.01 o 
   6  -1   9       21.40       15.87      1.04 o 
   7  -1   9       72.55       76.79      3.19 o 
   8  -1   9      209.06      221.73      6.07 o 
   9  -1   9        0.96       -1.47      1.59 o 
  10  -1   9        5.93        8.36      2.92 o 
  -8   0   9       52.23       50.74      3.28 o 
  -7   0   9      160.33      167.89      3.83 o 
  -6   0   9        4.13        4.07      0.99 o 
  -5   0   9      342.94      332.42      5.72 o 
  -4   0   9      899.12      882.83     10.34 o 
  -3   0   9        2.77        2.20      0.96 o 
  -2   0   9     1686.33     1734.98     23.69 o 
  -1   0   9     5700.92     6163.99     71.26 o 
   0   0   9       16.25       23.39      0.99 o 
   1   0   9      754.33      747.38      8.47 o 
   2   0   9     1479.43     1579.93     19.14 o 
   3   0   9       52.19       38.24      0.67 o 
   4   0   9      744.57      754.22      8.10 o 
   5   0   9      204.00      225.57      3.24 o 
   6   0   9        5.96        8.95      0.82 o 
   7   0   9      266.07      273.43      4.83 o 
   8   0   9      229.83      217.01      5.89 o 
   9   0   9        4.12        3.98      1.69 o 
  10   0   9       26.79       33.96      2.60 o 
  -8   1   9       72.72       84.38      4.12 o 
  -7   1   9       13.16       11.35      1.67 o 
  -6   1   9       42.22       48.85      2.08 o 
  -5   1   9      248.26      240.25      4.59 o 
  -4   1   9       55.13       49.88      1.92 o 
  -3   1   9      105.95      108.03      1.92 o 
  -2   1   9     1353.93     1352.80     13.55 o 
  -1   1   9        3.99       -0.42      0.42 o 
   0   1   9        2.63        1.82      0.38 o 
   1   1   9     1360.44     1521.65     15.80 o 
   2   1   9      118.89       89.83      1.40 o 
   3   1   9        1.10        5.39      0.62 o 
   4   1   9     1045.30     1035.55     12.83 o 
   5   1   9      271.87      264.05      3.54 o 
   6   1   9       10.32        9.55      0.69 o 
   7   1   9        6.04        8.38      1.81 o 
   8   1   9      389.01      380.95      8.08 o 
   9   1   9       99.10       97.50      3.81 o 
  10   1   9       30.98       41.72      3.05 o 
  -7   2   9       38.98       49.98      2.69 o 
  -6   2   9      138.27      122.03      3.74 o 
  -5   2   9       98.31      107.74      3.29 o 
  -4   2   9       12.73       10.95      1.12 o 
  -3   2   9      524.54      517.28      6.40 o 
  -2   2   9     1087.59     1028.30     11.54 o 
  -1   2   9      108.36       99.32      1.65 o 
   0   2   9      424.04      410.85      4.79 o 
   1   2   9     1690.77     1683.36     16.75 o 
   2   2   9      650.85      744.22      7.69 o 
   3   2   9     2575.58     2694.57     31.32 o 
   4   2   9      406.97      402.95      6.22 o 
   5   2   9       50.17       46.46      1.37 o 
   6   2   9        9.16       11.55      0.66 o 
   7   2   9       54.99       58.72      3.56 o 
   8   2   9      244.21      235.67     11.27 o 
   9   2   9       13.18       13.35      1.87 o 
  10   2   9       64.51       60.34      3.36 o 
  11   2   9       44.77       49.24      3.45 o 
  -7   3   9       27.97       22.12      2.53 o 
  -6   3   9       22.96       27.97      2.09 o 
  -5   3   9      153.84      165.53      4.02 o 
  -4   3   9        3.02        1.14      0.85 o 
  -3   3   9       21.98       20.42      1.61 o 
  -2   3   9        6.05        8.24      1.25 o 
  -1   3   9       20.07       18.48      0.76 o 
   0   3   9      299.04      302.13      3.86 o 
   1   3   9      126.60      103.51      1.71 o 
   2   3   9       30.04       20.72      0.67 o 
   3   3   9      370.72      391.06      4.72 o 
   4   3   9      752.98      791.59      8.11 o 
   5   3   9      358.04      348.47      4.94 o 
   6   3   9      602.46      584.03      7.06 o 
   7   3   9      932.88      907.81     15.86 o 
   8   3   9       81.35       78.99      2.59 o 
   9   3   9        5.38        2.52      1.50 o 
  10   3   9       71.71       77.47      3.65 o 
  11   3   9       72.92       67.27      4.64 o 
  -6   4   9        0.34        0.72      1.59 o 
  -5   4   9       89.52       91.31      3.25 o 
  -4   4   9        6.90        5.09      1.08 o 
  -3   4   9      167.76      179.42      3.70 o 
  -2   4   9       16.42       18.75      1.02 o 
  -1   4   9        1.11        0.73      0.50 o 
   0   4   9     1404.40     1411.78     15.67 o 
   1   4   9      101.87       97.70      1.90 o 
   2   4   9       32.84       41.40      1.35 o 
   3   4   9     1829.21     1841.52     18.77 o 
   4   4   9      353.62      351.08      4.01 o 
   5   4   9      127.03      121.48      1.76 o 
   6   4   9      268.47      280.41      4.71 o 
   7   4   9        1.48       -0.40      0.80 o 
   8   4   9        3.15        2.72      1.01 o 
   9   4   9      251.94      257.55      6.55 o 
  10   4   9       13.60       18.30      2.15 o 
  11   4   9       17.53       17.76      2.15 o 
  -6   5   9        5.20        6.01      1.96 o 
  -5   5   9       41.36       41.41      2.44 o 
  -4   5   9       55.14       53.08      2.59 o 
  -3   5   9       70.55       65.51      2.49 o 
  -2   5   9       97.86       94.31      2.16 o 
  -1   5   9      119.28      119.22      2.11 o 
   0   5   9       81.48       83.23      1.67 o 
   1   5   9      152.19      159.67      2.49 o 
   2   5   9       91.19      116.95      2.04 o 
   3   5   9      744.88      744.11      8.70 o 
   4   5   9      548.32      520.27      5.83 o 
   5   5   9       22.28       21.62      0.83 o 
   6   5   9     1168.49     1139.89     17.55 o 
   7   5   9      387.15      367.53      6.81 o 
   8   5   9      607.05      597.59     11.17 o 
   9   5   9      241.09      256.10      7.87 o 
  10   5   9        1.30        3.40      1.59 o 
  11   5   9       79.51       81.90      4.91 o 
  -5   6   9        7.00       11.79      2.15 o 
  -4   6   9       47.21       37.15      2.32 o 
  -3   6   9       96.85      101.65      3.35 o 
  -2   6   9       35.43       31.15      1.73 o 
  -1   6   9      229.68      218.21      4.08 o 
   0   6   9      300.42      296.41      4.09 o 
   1   6   9       17.09       18.65      0.89 o 
   2   6   9      653.40      653.71      7.86 o 
   3   6   9      499.25      498.37      6.20 o 
   4   6   9       22.90       21.70      0.96 o 
   5   6   9      642.19      629.57      9.05 o 
   6   6   9       62.63       44.10      1.79 o 
   7   6   9      303.56      288.79      5.77 o 
   8   6   9       27.74       25.77      1.67 o 
   9   6   9        4.77        3.71      1.37 o 
  10   6   9       31.82       32.35      3.45 o 
  11   6   9       76.46       77.51      3.62 o 
  -4   7   9       48.15       42.25      4.91 o 
  -3   7   9       10.09       13.58      1.82 o 
  -2   7   9       18.37       16.99      1.28 o 
  -1   7   9      108.04       95.61      2.35 o 
   0   7   9      118.49      132.40      3.03 o 
   1   7   9       19.01       22.76      1.20 o 
   2   7   9      465.40      444.98      6.32 o 
   3   7   9       49.68       53.07      3.32 o 
   4   7   9        6.62        5.63      0.85 o 
   5   7   9      192.58      178.27      3.41 o 
   6   7   9       99.23      108.28      3.01 o 
   7   7   9        1.26        0.42      3.58 o 
   8   7   9      724.44      726.69     12.22 o 
   9   7   9      112.50      110.48      4.92 o 
  10   7   9       54.48       59.65      2.65 o 
  11   7   9        5.29        5.57      2.39 o 
  -3   8   9        8.77        8.64      2.15 o 
  -2   8   9       89.87       80.51      3.54 o 
  -1   8   9       10.69       18.68      1.34 o 
   0   8   9       19.99       20.13      2.22 o 
   1   8   9      643.86      632.94     12.36 o 
   2   8   9       80.92       82.07      2.33 o 
   3   8   9        4.81        3.95      1.00 o 
   4   8   9      100.42       97.40      2.95 o 
   5   8   9      212.72      226.26      4.21 o 
   6   8   9        0.55        0.60      1.01 o 
   7   8   9      138.72      147.47      3.79 o 
   8   8   9        2.53        2.59      1.31 o 
   9   8   9       24.95       28.91      1.96 o 
  10   8   9        0.71        1.57      1.38 o 
  11   8   9       17.76       18.68      2.34 o 
  -2   9   9       52.67       57.40      3.55 o 
  -1   9   9       14.43       15.19      1.50 o 
   0   9   9        1.05        0.29      0.95 o 
   1   9   9       18.56       15.93      1.92 o 
   2   9   9      121.14      125.43      3.86 o 
   3   9   9        3.85        3.58      1.06 o 
   4   9   9       35.56       39.84      1.81 o 
   5   9   9      111.92      100.28      2.66 o 
   6   9   9        8.01        8.84      1.39 o 
   7   9   9       65.62       66.82      2.67 o 
   8   9   9      210.61      220.36      6.56 o 
   9   9   9        2.97        4.89      1.47 o 
  10   9   9      126.75      130.46      3.90 o 
   0  10   9        1.16       -0.58      1.06 o 
   1  10   9       25.34       28.02      1.59 o 
   2  10   9        0.18        0.88      1.18 o 
   3  10   9      112.76      117.78      3.19 o 
   4  10   9        3.80        3.28      1.11 o 
   5  10   9       57.25       60.59      4.22 o 
   6  10   9        0.30       -0.44      1.22 o 
   7  10   9      175.35      182.78      4.63 o 
   8  10   9       15.28       16.95      7.95 o 
   9  10   9        8.95        6.03      2.25 o 
  10  10   9        5.09        3.31      1.47 o 
   1  11   9       15.86       16.45      1.64 o 
   2  11   9        4.95        6.27      1.37 o 
   3  11   9       38.27       38.82      2.09 o 
   4  11   9       48.48       55.52      2.38 o 
   5  11   9        1.55        1.77      1.40 o 
   6  11   9        0.08       -0.04      1.36 o 
   7  11   9       17.56       22.97      2.08 o 
   8  11   9       69.19       69.39      3.92 o 
   9  11   9       23.62       30.49      4.51 o 
   5  12   9       13.84       22.31      2.79 o 
   6  12   9        6.84        5.14      3.58 o 
  -6  -9  10       91.36       98.90      6.63 o 
  -5  -9  10        1.68       -2.12      2.65 o 
  -4  -9  10        3.59        0.80      2.65 o 
  -3  -9  10      373.31      374.10      8.00 o 
  -2  -9  10        3.87        2.80      1.53 o 
  -1  -9  10       31.20       36.53      2.83 o 
   0  -9  10      183.14      185.29      4.86 o 
   1  -9  10        6.45        9.43      2.39 o 
  -7  -8  10       26.01       35.26      4.24 o 
  -6  -8  10        2.52        1.06      2.65 o 
  -5  -8  10       18.69       12.99      3.18 o 
  -4  -8  10      110.10      108.98      4.50 o 
  -3  -8  10        0.57       -0.40      1.09 o 
  -2  -8  10       76.59       72.79      2.91 o 
  -1  -8  10        2.04        2.34      1.32 o 
   0  -8  10      144.63      148.60      4.11 o 
   1  -8  10       58.29       58.81      2.75 o 
   2  -8  10      162.97      169.06      4.52 o 
   3  -8  10       21.35       22.62      2.44 o 
  -7  -7  10       15.24       13.26      3.18 o 
  -6  -7  10      232.00      217.15      9.81 o 
  -5  -7  10        0.27        1.86      2.65 o 
  -4  -7  10      483.43      462.82     11.43 o 
  -3  -7  10      100.03       93.43      2.92 o 
  -2  -7  10      111.29      106.65      3.20 o 
  -1  -7  10      413.69      388.07      7.44 o 
   0  -7  10      160.38      155.07      4.00 o 
   1  -7  10      151.53      157.48      3.50 o 
   2  -7  10       66.75       61.52      3.63 o 
   3  -7  10       35.43       38.80      2.79 o 
   4  -7  10       48.44       57.22      3.55 o 
  -8  -6  10       13.73       19.14      2.53 o 
  -7  -6  10      216.10      213.03     10.21 o 
  -6  -6  10        0.20       -1.33      2.39 o 
  -5  -6  10       26.62       23.86      3.18 o 
  -4  -6  10      162.87      136.55      6.89 o 
  -3  -6  10        7.89        5.07      0.98 o 
  -2  -6  10       93.81      100.66      2.85 o 
  -1  -6  10       92.52       91.38      2.77 o 
   0  -6  10      101.66      112.14      3.15 o 
   1  -6  10      166.28      165.90      3.96 o 
   2  -6  10        2.76        0.35      1.07 o 
   3  -6  10      245.58      256.83      5.43 o 
   4  -6  10        0.49        2.12      1.69 o 
   5  -6  10      104.56      109.71      4.38 o 
  -8  -5  10       11.91        8.88      2.06 o 
  -7  -5  10      110.45      112.76      4.59 o 
  -6  -5  10        6.16        3.98      1.69 o 
  -5  -5  10      116.75      110.38      4.11 o 
  -4  -5  10      490.22      500.60     16.70 o 
  -3  -5  10       52.12       49.29      2.21 o 
  -2  -5  10      237.95      236.11      4.97 o 
  -1  -5  10      195.16      182.85      3.98 o 
   0  -5  10       28.70       30.97      1.60 o 
   1  -5  10     1036.66     1060.78     17.14 o 
   2  -5  10        3.17        3.75      1.12 o 
   3  -5  10       47.31       49.67      1.99 o 
   4  -5  10       27.78       23.83      1.68 o 
   5  -5  10        0.30        1.07      1.43 o 
   6  -5  10       13.02       14.08      3.05 o 
   7  -5  10        1.99        1.06      2.65 o 
  -8  -4  10      407.26      432.08     10.68 o 
  -7  -4  10      175.40      173.07      5.53 o 
  -6  -4  10       22.28       20.71      2.06 o 
  -5  -4  10      315.07      323.27      8.04 o 
  -4  -4  10        2.48        0.92      1.21 o 
  -3  -4  10      108.04      103.60      3.55 o 
  -2  -4  10        6.20        5.29      0.80 o 
  -1  -4  10      429.69      436.32      7.64 o 
   0  -4  10       77.86       85.15      2.37 o 
   1  -4  10        9.89       11.10      1.59 o 
   2  -4  10      414.75      414.14      6.38 o 
   3  -4  10       97.17       94.66      1.99 o 
   4  -4  10        0.63       -0.68      0.96 o 
   5  -4  10      229.54      219.19      5.64 o 
   6  -4  10       19.49       25.66      3.45 o 
   7  -4  10       25.42       27.74      2.44 o 
  -8  -3  10        0.42       -1.86      1.86 o 
  -7  -3  10        2.74        1.86      1.69 o 
  -6  -3  10        1.80        2.78      1.50 o 
  -5  -3  10      122.37      125.73      3.42 o 
  -4  -3  10       18.00       20.84      1.30 o 
  -3  -3  10      355.39      370.95      6.20 o 
  -2  -3  10     1743.32     1751.48     20.98 o 
  -1  -3  10        0.81        0.75      0.49 o 
   0  -3  10      272.13      260.60      6.40 o 
   1  -3  10      595.52      616.67     10.56 o 
   2  -3  10       26.73       25.33      1.06 o 
   3  -3  10       65.13       67.54      1.52 o 
   4  -3  10      287.77      296.80      4.79 o 
   5  -3  10      102.18      108.30      3.01 o 
   6  -3  10       88.34       81.58      3.37 o 
   7  -3  10        2.86        3.05      1.50 o 
   8  -3  10        0.03        1.01      1.59 o 
  -8  -2  10       26.90       25.66      4.91 o 
  -7  -2  10        7.32        6.06      2.30 o 
  -6  -2  10      205.15      176.90     22.01 o 
  -5  -2  10      193.76      203.39      5.75 o 
  -4  -2  10      149.66      148.40      2.70 o 
  -3  -2  10       19.71       16.88      0.90 o 
  -2  -2  10      738.29      770.93      9.64 o 
  -1  -2  10      155.97      170.57      2.96 o 
   0  -2  10       47.27       47.69      1.28 o 
   1  -2  10        0.95        0.42      0.51 o 
   2  -2  10     1013.19     1114.86     13.91 o 
   3  -2  10      450.88      464.78      5.63 o 
   4  -2  10      228.88      227.44      3.14 o 
   5  -2  10      672.28      660.78      9.71 o 
   6  -2  10      511.22      539.24     11.31 o 
   7  -2  10       34.65       32.23      4.51 o 
   8  -2  10        2.95        5.32      2.78 o 
   9  -2  10      126.93      141.27      4.97 o 
  -8  -1  10        3.23        3.70      1.85 o 
  -7  -1  10       22.54       22.00      1.61 o 
  -6  -1  10        8.83        7.97      1.26 o 
  -5  -1  10       28.66       26.64      1.57 o 
  -4  -1  10        5.95        6.28      0.75 o 
  -3  -1  10      318.37      320.83      5.43 o 
  -2  -1  10     1638.67     1661.56     19.84 o 
  -1  -1  10     1154.47     1254.69     15.14 o 
   0  -1  10     1334.12     1385.85     16.60 o 
   1  -1  10      221.44      209.31      3.64 o 
   2  -1  10      542.07      525.19      6.92 o 
   3  -1  10     1041.99     1063.22     11.02 o 
   4  -1  10        0.22        0.08      0.42 o 
   5  -1  10      107.38      105.31      1.94 o 
   6  -1  10       35.06       38.84      2.16 o 
   7  -1  10       10.01       13.44      1.77 o 
   8  -1  10       26.22       22.48      2.15 o 
   9  -1  10        2.20        1.58      1.77 o 
  -8   0  10       20.93       17.84      2.34 o 
  -7   0  10      147.36      155.55      3.73 o 
  -6   0  10      370.19      362.25      6.38 o 
  -5   0  10       42.04       42.87      1.95 o 
  -4   0  10      417.58      409.15      5.89 o 
  -3   0  10      200.18      186.85      2.88 o 
  -2   0  10        3.48        6.60      0.82 o 
  -1   0  10      297.64      288.02      3.98 o 
   0   0  10      258.56      240.78      3.44 o 
   1   0  10       89.35       75.98      1.53 o 
   2   0  10      200.47      237.05      3.77 o 
   3   0  10      751.21      715.26      7.58 o 
   4   0  10       25.19       27.61      0.81 o 
   5   0  10      445.69      455.12      5.79 o 
   6   0  10      136.54      135.95      3.40 o 
   7   0  10      356.79      317.07      7.47 o 
   8   0  10       26.13       30.05      2.34 o 
   9   0  10       84.64       78.60      3.62 o 
  10   0  10        0.03        0.77      1.85 o 
  -8   1  10        6.23        7.43      1.96 o 
  -7   1  10       21.64       17.66      1.82 o 
  -6   1  10      123.66      124.81      3.24 o 
  -5   1  10        4.13        3.26      1.05 o 
  -4   1  10      227.17      213.74      4.13 o 
  -3   1  10      459.10      422.67      5.40 o 
  -2   1  10       18.95       15.99      0.89 o 
  -1   1  10      922.99      956.27     10.77 o 
   0   1  10     2769.19     2918.61     31.49 o 
   1   1  10      114.87      100.82      1.63 o 
   2   1  10     1934.87     1861.07     37.70 o 
   3   1  10      708.98      709.58     10.18 o 
   4   1  10      361.73      410.02      6.35 o 
   5   1  10      692.51      678.52      8.73 o 
   6   1  10       33.84       33.64      1.27 o 
   7   1  10       14.17       15.38      1.69 o 
   8   1  10       17.95       12.03      1.87 o 
   9   1  10        4.01        5.65      3.45 o 
  10   1  10       39.71       33.38      2.53 o 
  -7   2  10      134.70      141.60      5.57 o 
  -6   2  10       40.31       42.08      4.11 o 
  -5   2  10        2.37        4.11      1.09 o 
  -4   2  10     1004.61      982.58     14.28 o 
  -3   2  10      703.80      701.62     10.48 o 
  -2   2  10      646.70      662.94      6.99 o 
  -1   2  10      187.17      181.97      2.32 o 
   0   2  10      451.17      445.27      5.21 o 
   1   2  10      667.32      657.43      6.93 o 
   2   2  10       62.07       44.47      0.83 o 
   3   2  10     1455.00     1516.01     25.07 o 
   4   2  10      257.52      255.29      4.35 o 
   5   2  10      764.28      751.01     10.89 o 
   6   2  10      475.94      462.87      7.19 o 
   7   2  10       46.59       45.43      2.48 o 
   8   2  10      475.18      464.14     16.84 o 
   9   2  10      140.29      114.60      4.11 o 
  10   2  10       62.83       70.17      3.55 o 
  11   2  10       28.25       31.52      2.71 o 
  -7   3  10       20.01       29.69      5.44 o 
  -6   3  10        0.78       -1.32      1.32 o 
  -5   3  10       21.67       19.98      1.49 o 
  -4   3  10       64.83       73.94      2.38 o 
  -3   3  10       29.21       27.82      1.49 o 
  -2   3  10       29.24       29.57      0.99 o 
  -1   3  10      109.11      106.38      1.81 o 
   0   3  10      293.38      270.75      3.59 o 
   1   3  10      430.66      474.99      7.13 o 
   2   3  10     1301.11     1308.40     13.25 o 
   3   3  10      222.13      244.01      3.48 o 
   4   3  10      266.05      241.14      4.05 o 
   5   3  10      982.64      971.03     13.33 o 
   6   3  10       79.44       78.26      2.44 o 
   7   3  10        4.58        2.78      1.03 o 
   8   3  10      242.11      232.72      5.99 o 
   9   3  10       75.79       74.85      3.37 o 
  10   3  10        0.76       -1.40      1.40 o 
  11   3  10       18.30       26.13      4.37 o 
  -6   4  10        0.01       -0.66      1.69 o 
  -5   4  10       16.69       13.84      1.78 o 
  -4   4  10      193.63      189.15      4.90 o 
  -3   4  10       59.69       52.14      2.07 o 
  -2   4  10      663.96      649.20      8.51 o 
  -1   4  10      151.46      141.39      2.28 o 
   0   4  10        8.77        9.04      0.65 o 
   1   4  10       99.11       90.08      1.63 o 
   2   4  10      393.76      389.93      4.85 o 
   3   4  10      127.91      125.80      1.83 o 
   4   4  10      226.36      229.77      2.83 o 
   5   4  10      473.40      448.27      5.88 o 
   6   4  10        0.30       -0.44      0.77 o 
   7   4  10      504.77      493.72     10.72 o 
   8   4  10      256.95      268.09      6.88 o 
   9   4  10       69.39       65.68      3.09 o 
  10   4  10      209.52      206.59      5.99 o 
  11   4  10       29.27       36.13      4.11 o 
  -5   5  10       56.40       57.33      2.79 o 
  -4   5  10        1.48        4.21      1.46 o 
  -3   5  10        9.41        7.24      1.16 o 
  -2   5  10       13.00       11.04      1.22 o 
  -1   5  10        7.20        5.32      0.77 o 
   0   5  10        0.16        0.48      0.56 o 
   1   5  10      627.72      638.41      7.64 o 
   2   5  10      135.26      123.68      2.10 o 
   3   5  10      398.86      420.23      5.29 o 
   4   5  10      306.03      317.73      4.51 o 
   5   5  10      165.26      163.20      2.91 o 
   6   5  10      102.04       99.62      3.73 o 
   7   5  10       29.00       30.46      1.73 o 
   8   5  10       46.36       44.24      2.13 o 
   9   5  10       24.00       19.25      2.06 o 
  10   5  10        5.40        5.55      1.77 o 
  11   5  10        0.72        4.67      1.85 o 
  -5   6  10       12.36       11.83      4.24 o 
  -4   6  10        0.46        1.33      1.42 o 
  -3   6  10       70.51       64.31      2.64 o 
  -2   6  10       88.29       95.08      3.02 o 
  -1   6  10       34.40       28.35      1.43 o 
   0   6  10      548.59      523.81      7.80 o 
   1   6  10       11.41       12.92      0.84 o 
   2   6  10       66.41       61.79      1.65 o 
   3   6  10      635.66      617.80      8.14 o 
   4   6  10        4.61        6.31      0.74 o 
   5   6  10       94.96      105.23      3.56 o 
   6   6  10       39.09       42.96      1.98 o 
   7   6  10      500.93      441.16      8.00 o 
   8   6  10       71.17       54.56      2.39 o 
   9   6  10      110.36      112.29      5.41 o 
  10   6  10      118.76      119.32      5.83 o 
  11   6  10        3.05        3.45      2.39 o 
  -4   7  10        1.20        1.46      1.87 o 
  -3   7  10       32.99       39.52      2.50 o 
  -2   7  10       64.54       72.81      2.83 o 
  -1   7  10        1.83        0.88      0.99 o 
   0   7  10       56.30       41.55      1.78 o 
   1   7  10      198.36      187.74      3.36 o 
   2   7  10       27.76       26.33      1.39 o 
   3   7  10      443.23      431.96     12.62 o 
   4   7  10       60.46       74.11      2.06 o 
   5   7  10        4.04        4.73      1.05 o 
   6   7  10      324.72      326.72      6.73 o 
   7   7  10      144.32      146.94      3.81 o 
   8   7  10        0.61        0.31      1.27 o 
   9   7  10        3.67        4.55      1.32 o 
  10   7  10       47.93       53.28      3.50 o 
  11   7  10        7.93        9.81      2.92 o 
  -3   8  10       57.12       52.63      3.37 o 
  -2   8  10        0.38        0.43      1.42 o 
  -1   8  10       28.00       25.54      2.06 o 
   0   8  10      165.45      172.25      3.79 o 
   1   8  10       30.74       27.23      1.60 o 
   2   8  10       58.30       50.38      1.93 o 
   3   8  10       19.30       18.52      1.23 o 
   4   8  10       79.93       82.83      2.33 o 
   5   8  10        7.63        8.51      1.24 o 
   6   8  10      237.60      234.87      6.39 o 
   7   8  10      171.53      158.90      5.09 o 
   8   8  10      353.35      337.81      9.38 o 
   9   8  10      152.79      166.81      4.46 o 
  10   8  10        1.24        0.15      2.03 o 
  11   8  10       16.36       14.57      2.15 o 
  -2   9  10       19.63       28.64      3.71 o 
  -1   9  10       21.05       25.43      2.08 o 
   0   9  10       51.02       52.53      2.01 o 
   1   9  10        0.09       -0.46      1.08 o 
   2   9  10        0.37       -0.35      0.99 o 
   3   9  10      142.27      140.11      3.31 o 
   4   9  10       82.30       84.11      2.46 o 
   5   9  10        0.59        1.84      1.12 o 
   6   9  10      219.91      214.17      6.08 o 
   7   9  10       25.73       18.15      2.15 o 
   8   9  10        9.37        9.98      4.37 o 
   9   9  10       33.40       36.34      2.27 o 
  10   9  10       67.04       73.71      3.19 o 
   0  10  10       45.66       49.32      2.02 o 
   1  10  10       11.84        8.96      1.26 o 
   2  10  10      171.12      179.00      4.37 o 
   3  10  10        1.99        2.35      1.30 o 
   4  10  10        4.07        4.07      1.38 o 
   5  10  10       48.47       50.27      2.42 o 
   6  10  10        1.93       -0.50      1.27 o 
   7  10  10      114.80      116.00      6.23 o 
   8  10  10       69.05       82.75      4.14 o 
   9  10  10       42.87       46.54      3.58 o 
  10  10  10       68.38       74.24      6.36 o 
   2  11  10       26.08       32.28      1.99 o 
   3  11  10        3.78        6.08      1.62 o 
   4  11  10        4.63        4.04      1.58 o 
   5  11  10      138.82      148.28      4.25 o 
   6  11  10       20.68       24.77      2.97 o 
   7  11  10        9.16       16.62      2.42 o 
   8  11  10       17.39       14.28      2.42 o 
  -5  -9  11       52.96       60.45      5.57 o 
  -4  -9  11       26.68       23.86      3.71 o 
  -3  -9  11        1.00        0.53      2.65 o 
  -2  -9  11       52.34       51.59      3.12 o 
  -1  -9  11        9.13        7.85      1.96 o 
   0  -9  11       29.58       33.16      2.79 o 
  -6  -8  11       27.77       25.72      3.98 o 
  -5  -8  11       52.50       50.38      5.04 o 
  -4  -8  11       11.19       11.87      2.25 o 
  -3  -8  11      117.30      123.61      4.97 o 
  -2  -8  11       22.75       24.13      1.83 o 
  -1  -8  11       13.87       10.53      1.52 o 
   0  -8  11       23.21       24.96      1.92 o 
   1  -8  11       12.38       14.10      2.24 o 
   2  -8  11        1.78        0.39      1.77 o 
  -7  -7  11       24.42       27.84      3.98 o 
  -6  -7  11       95.10       92.27      6.10 o 
  -5  -7  11      140.94      148.75      7.69 o 
  -4  -7  11       27.16       29.70      3.71 o 
  -3  -7  11      430.83      404.09     10.22 o 
  -2  -7  11        2.17        0.98      1.23 o 
  -1  -7  11       23.10       26.82      1.82 o 
   0  -7  11      123.07      126.47      3.61 o 
   1  -7  11       29.24       29.08      1.93 o 
   2  -7  11       44.65       41.54      2.30 o 
   3  -7  11        6.14       10.21      1.87 o 
   4  -7  11       47.88       52.76      4.51 o 
  -7  -6  11       11.11        8.99      2.15 o 
  -6  -6  11      117.27      122.50      6.89 o 
  -5  -6  11        5.50        7.69      2.65 o 
  -4  -6  11      208.81      209.20      9.01 o 
  -3  -6  11      104.48      101.13      4.03 o 
  -2  -6  11      256.84      242.73      5.11 o 
  -1  -6  11       59.87       62.37      2.42 o 
   0  -6  11      220.35      223.38      4.86 o 
   1  -6  11       20.17       15.82      1.47 o 
   2  -6  11      265.95      263.07      5.48 o 
   3  -6  11        0.36       -0.80      1.50 o 
   4  -6  11        8.07        7.85      2.39 o 
   5  -6  11       25.90       34.47      3.71 o 
  -8  -5  11        5.48        5.35      2.04 o 
  -7  -5  11      150.79      168.16      5.72 o 
  -6  -5  11       76.40       86.52      3.84 o 
  -5  -5  11       53.24       50.56      2.98 o 
  -4  -5  11      203.15      182.95      8.22 o 
  -3  -5  11      206.32      208.93      8.75 o 
  -2  -5  11       20.85       21.38      1.32 o 
  -1  -5  11       24.86       26.94      1.56 o 
   0  -5  11      704.81      722.77     12.17 o 
   1  -5  11      167.43      172.89      4.00 o 
   2  -5  11       15.27       15.81      1.22 o 
   3  -5  11     1081.06     1062.09     26.91 o 
   4  -5  11       58.01       55.66      3.00 o 
   5  -5  11        0.73        0.27      2.39 o 
   6  -5  11       71.25       77.73      3.56 o 
  -8  -4  11       73.07       77.45      5.04 o 
  -7  -4  11        5.49        5.44      2.06 o 
  -6  -4  11       22.34       24.69      2.44 o 
  -5  -4  11      153.12      149.34      5.30 o 
  -4  -4  11      313.89      314.99      7.85 o 
  -3  -4  11        3.69        2.51      1.21 o 
  -2  -4  11      104.83       99.91      3.04 o 
  -1  -4  11      919.27      883.10     14.41 o 
   0  -4  11       14.71       14.16      1.54 o 
   1  -4  11       44.80       48.70      1.98 o 
   2  -4  11      241.56      240.19      4.16 o 
   3  -4  11       76.19       83.71      1.91 o 
   4  -4  11        0.96        1.98      1.05 o 
   5  -4  11        1.03        1.33      1.50 o 
   6  -4  11       10.36       10.08      1.69 o 
   7  -4  11        5.02        6.43      1.77 o 
  -8  -3  11       56.22       55.68      5.04 o 
  -7  -3  11      113.20      130.19      7.16 o 
  -6  -3  11        4.10        2.82      1.59 o 
  -5  -3  11       97.13       97.57      3.74 o 
  -4  -3  11       19.65       15.12      1.69 o 
  -3  -3  11       91.37      106.87      6.23 o 
  -2  -3  11      246.61      242.28      4.59 o 
  -1  -3  11        7.17        9.53      1.19 o 
   0  -3  11       13.22       17.78      1.21 o 
   1  -3  11        8.84       10.53      0.99 o 
   2  -3  11       58.62       56.97      2.04 o 
   3  -3  11       54.63       61.44      2.64 o 
   4  -3  11      124.87      122.00      3.11 o 
   5  -3  11      695.48      650.01     13.30 o 
   6  -3  11      103.72       95.26      3.65 o 
   7  -3  11        9.38        7.02      1.77 o 
   8  -3  11      123.67      126.14      5.44 o 
  -8  -2  11        8.83        8.67      2.15 o 
  -7  -2  11       98.94       97.14      4.30 o 
  -6  -2  11      263.64      250.94      6.93 o 
  -5  -2  11        7.70        3.05      1.50 o 
  -4  -2  11       10.42       11.54      0.88 o 
  -3  -2  11       17.92       12.75      0.82 o 
  -2  -2  11      139.87      137.66      3.57 o 
  -1  -2  11     1180.15     1189.49     14.49 o 
   0  -2  11       42.36       42.40      1.46 o 
   1  -2  11      722.08      693.42      9.98 o 
   2  -2  11      410.69      397.00      6.13 o 
   3  -2  11       17.60       17.86      0.81 o 
   4  -2  11      330.92      317.82      5.13 o 
   5  -2  11       45.15       40.90      2.34 o 
   6  -2  11        0.14       -1.21      1.21 o 
   7  -2  11        0.26       -0.13      1.50 o 
   8  -2  11        9.24        9.67      1.96 o 
   9  -2  11       66.61       81.98      3.92 o 
  -8  -1  11       18.97       21.48      3.71 o 
  -7  -1  11      122.48      124.82      3.98 o 
  -6  -1  11      138.93      139.04      3.43 o 
  -5  -1  11      579.24      585.87      9.15 o 
  -4  -1  11      123.21      119.80      2.43 o 
  -3  -1  11       29.70       26.86      1.34 o 
  -2  -1  11     1911.48     1965.62     26.90 o 
  -1  -1  11       27.18       29.40      1.07 o 
   0  -1  11        2.91        2.89      0.69 o 
   1  -1  11      275.59      280.73      4.65 o 
   2  -1  11        1.04        1.16      0.49 o 
   3  -1  11       31.67       29.71      1.32 o 
   4  -1  11      126.13      128.87      3.50 o 
   5  -1  11      180.49      184.17      4.78 o 
   6  -1  11      174.95      164.58      4.68 o 
   7  -1  11      178.14      172.35      5.05 o 
   8  -1  11      120.01      124.23      4.49 o 
   9  -1  11       54.28       60.00      3.28 o 
  -7   0  11        9.14       10.82      1.45 o 
  -6   0  11       34.49       32.37      1.72 o 
  -5   0  11       11.90       15.03      1.32 o 
  -4   0  11      465.97      429.83      6.96 o 
  -3   0  11        0.57       -0.50      0.56 o 
  -2   0  11      787.05      744.53     12.78 o 
  -1   0  11      495.24      448.14      5.90 o 
   0   0  11      164.30      170.31      2.74 o 
   1   0  11     1301.38     1252.78     15.13 o 
   2   0  11      324.64      384.13      5.32 o 
   3   0  11     1455.21     1519.64     23.00 o 
   4   0  11      502.60      489.22      7.32 o 
   5   0  11        6.85        7.68      0.85 o 
   6   0  11      622.36      592.48     20.42 o 
   7   0  11      112.28       85.08      7.56 o 
   8   0  11        0.55       -0.58      1.40 o 
   9   0  11        1.42        1.72      2.25 o 
  10   0  11        0.60       -0.89      1.77 o 
  -7   1  11        4.81        8.69      2.12 o 
  -6   1  11       91.38       92.26      2.84 o 
  -5   1  11      230.51      229.53      4.59 o 
  -4   1  11      270.71      256.36      4.76 o 
  -3   1  11      182.78      172.74      2.98 o 
  -2   1  11      630.39      616.83      9.03 o 
  -1   1  11       71.27       72.96      1.44 o 
   0   1  11      239.38      254.07      3.38 o 
   1   1  11      561.80      634.60      7.40 o 
   2   1  11      209.67      256.70      3.19 o 
   3   1  11       75.15       93.31      3.14 o 
   4   1  11      389.18      400.77      6.29 o 
   5   1  11        1.97        0.77      0.72 o 
   6   1  11      115.52      119.95      3.01 o 
   7   1  11      566.84      553.30     13.66 o 
   8   1  11        0.02       -1.19      1.46 o 
   9   1  11      138.22      139.72      4.91 o 
  10   1  11       53.11       53.71      3.17 o 
  -7   2  11        3.30        3.13      1.85 o 
  -6   2  11      104.46      107.61      3.60 o 
  -5   2  11       43.97       45.21      2.05 o 
  -4   2  11       78.72       90.32      2.65 o 
  -3   2  11      282.43      310.36      5.42 o 
  -2   2  11        4.98        6.23      0.75 o 
  -1   2  11       63.29       69.10      1.81 o 
   0   2  11      898.06      917.24     10.16 o 
   1   2  11       95.25      124.21      1.78 o 
   2   2  11      480.31      549.28      6.33 o 
   3   2  11     2185.67     2167.54     25.71 o 
   4   2  11      473.07      508.28      7.78 o 
   5   2  11      230.23      232.80      4.86 o 
   6   2  11      445.74      423.50     15.55 o 
   7   2  11       11.74        9.93      1.22 o 
   8   2  11       38.31       35.27      2.44 o 
   9   2  11        0.27       -1.46      1.50 o 
  10   2  11        0.13        0.97      1.66 o 
  -6   3  11        0.66       -0.23      1.59 o 
  -5   3  11       96.10       96.00      2.94 o 
  -4   3  11      112.82      124.29      3.17 o 
  -3   3  11       27.59       23.08      1.57 o 
  -2   3  11       57.54       54.39      1.84 o 
  -1   3  11        5.91        5.48      0.60 o 
   0   3  11       96.58       86.87      1.56 o 
   1   3  11        1.80        0.55      0.40 o 
   2   3  11        5.37        6.26      0.61 o 
   3   3  11      438.87      448.21      5.46 o 
   4   3  11      277.38      256.49      3.93 o 
   5   3  11       26.40       21.66      1.40 o 
   6   3  11        5.12        5.05      1.59 o 
   7   3  11      371.97      362.03      6.96 o 
   8   3  11       44.20       43.01      2.60 o 
   9   3  11      234.52      234.32      6.76 o 
  10   3  11       47.34       48.49      3.09 o 
  11   3  11       15.25       20.02      2.53 o 
  -6   4  11        9.82       12.64      2.15 o 
  -5   4  11        4.75        7.23      1.63 o 
  -4   4  11        9.43        7.15      1.26 o 
  -3   4  11      324.87      324.47      5.81 o 
  -2   4  11      324.37      305.95      6.36 o 
  -1   4  11       34.88       31.10      1.08 o 
   0   4  11      482.36      486.04      6.00 o 
   1   4  11        5.17        2.68      0.53 o 
   2   4  11      619.54      602.87      7.20 o 
   3   4  11      753.35      752.75      8.00 o 
   4   4  11        2.84        2.83      0.75 o 
   5   4  11      612.24      589.47      9.77 o 
   6   4  11      524.66      553.30      9.39 o 
   7   4  11        3.89        5.80      1.40 o 
   8   4  11      164.91      171.89      6.36 o 
   9   4  11        0.76        0.49      1.40 o 
  10   4  11       61.65       60.08      3.46 o 
  11   4  11       10.41       10.57      2.15 o 
  -5   5  11       11.42       10.74      2.06 o 
  -4   5  11      113.40      110.67      3.69 o 
  -3   5  11       17.72       16.13      1.38 o 
  -2   5  11      128.12      121.24      3.10 o 
  -1   5  11       34.35       29.87      1.43 o 
   0   5  11       12.74       12.07      0.79 o 
   1   5  11        9.95       11.90      0.88 o 
   2   5  11      254.38      255.05      4.33 o 
   3   5  11      141.12      141.55      2.52 o 
   4   5  11        3.98        2.47      0.68 o 
   5   5  11       62.13       58.66      2.11 o 
   6   5  11       77.83       74.39      2.54 o 
   7   5  11       57.05       46.91      2.08 o 
   8   5  11      290.48      277.41      5.92 o 
   9   5  11      132.68      159.13      5.05 o 
  10   5  11       57.73       64.23      3.36 o 
  11   5  11      151.74      155.78      5.32 o 
  -4   6  11       50.10       60.84      3.00 o 
  -3   6  11       19.01       23.03      1.69 o 
  -2   6  11       49.62       38.15      1.95 o 
  -1   6  11       89.58      103.39      2.66 o 
   0   6  11      514.89      519.17      6.97 o 
   1   6  11       83.26       81.65      1.82 o 
   2   6  11      132.63      135.36      2.57 o 
   3   6  11      408.03      383.97      6.04 o 
   4   6  11      353.49      357.50      6.49 o 
   5   6  11      174.15      182.46      3.86 o 
   6   6  11      127.88      114.63      3.15 o 
   7   6  11      797.27      744.49     12.41 o 
   8   6  11      254.00      264.89      5.58 o 
   9   6  11        3.61        1.86      1.22 o 
  10   6  11        6.22        9.55      2.65 o 
  11   6  11        1.00        0.00      2.39 o 
  -3   7  11       40.70       50.64      2.68 o 
  -2   7  11      196.03      195.06      4.39 o 
  -1   7  11       44.93       43.12      2.07 o 
   0   7  11      192.87      179.14      3.76 o 
   1   7  11       13.69       14.30      1.20 o 
   2   7  11      437.32      413.14      6.58 o 
   3   7  11      298.28      290.46      6.24 o 
   4   7  11      126.44      117.06      3.84 o 
   5   7  11      468.21      457.22      9.10 o 
   6   7  11        4.08        1.99      1.72 o 
   7   7  11        0.76       -1.07      1.07 o 
   8   7  11       64.64       61.89      2.54 o 
   9   7  11        0.08       -0.71      1.17 o 
  10   7  11       64.97       72.91      3.00 o 
  11   7  11       48.83       50.64      4.24 o 
  -2   8  11       48.01       52.22      2.77 o 
  -1   8  11        9.28       13.14      1.52 o 
   0   8  11       35.07       37.28      2.53 o 
   1   8  11      320.80      323.82      5.71 o 
   2   8  11       29.24       37.31      1.75 o 
   3   8  11      147.92      158.86      4.55 o 
   4   8  11       74.20       68.49      2.51 o 
   5   8  11        1.55        1.98      1.05 o 
   6   8  11        2.42        0.92      1.40 o 
   7   8  11      291.92      264.10      7.13 o 
   8   8  11        0.21        0.30      1.27 o 
   9   8  11        4.76        5.61      1.52 o 
  10   8  11       53.45       44.23      2.42 o 
  11   8  11        2.81        3.29      1.77 o 
  -1   9  11       39.55       42.62      2.69 o 
   0   9  11       53.89       55.74      2.10 o 
   1   9  11       14.29       13.49      1.43 o 
   2   9  11        0.20        0.79      1.38 o 
   3   9  11       80.32       69.89      2.35 o 
   4   9  11       25.16       23.33      1.71 o 
   5   9  11        0.91        2.32      1.21 o 
   6   9  11       10.27        6.44      2.52 o 
   7   9  11        0.42        1.87      2.92 o 
   8   9  11      154.09      155.59      5.35 o 
   9   9  11       19.58       16.80      1.80 o 
  10   9  11       13.78       16.26      1.92 o 
   0  10  11        0.22       -1.03      1.21 o 
   1  10  11       46.88       59.11      2.38 o 
   2  10  11       31.33       27.47      1.77 o 
   3  10  11       86.92       95.04      3.85 o 
   4  10  11       29.33       38.09      2.20 o 
   5  10  11        0.50       -0.94      1.34 o 
   6  10  11      109.62      119.47      4.71 o 
   7  10  11        4.96        8.73      1.91 o 
   8  10  11        0.03        2.15      1.85 o 
   9  10  11      149.26      147.33      4.40 o 
   3  11  11        1.12        1.40      1.42 o 
   4  11  11       48.71       54.56      2.77 o 
   5  11  11        0.46        0.75      1.47 o 
   6  11  11       40.43       41.09      3.06 o 
   7  11  11       74.95       85.46      5.70 o 
   8  11  11       34.90       34.73      4.77 o 
  -3  -9  12       26.65       29.43      4.24 o 
  -2  -9  12       37.63       36.32      4.24 o 
  -5  -8  12       41.78       42.95      4.77 o 
  -4  -8  12       46.21       47.20      4.51 o 
  -3  -8  12       14.88       16.18      2.25 o 
  -2  -8  12       97.14       87.78      4.12 o 
  -1  -8  12        4.92        3.29      1.36 o 
   0  -8  12       66.53       64.76      2.79 o 
   1  -8  12      204.85      205.85      6.34 o 
   2  -8  12        3.50        6.30      1.96 o 
  -6  -7  12        0.49       -2.12      2.65 o 
  -5  -7  12        0.46        1.33      2.65 o 
  -4  -7  12      114.15      127.80      7.16 o 
  -3  -7  12        0.20        0.30      1.59 o 
  -2  -7  12      144.39      135.72      4.97 o 
  -1  -7  12      126.00      128.23      3.96 o 
   0  -7  12       10.60       11.70      1.56 o 
   1  -7  12      243.10      256.24      5.64 o 
   2  -7  12      189.05      191.89     11.40 o 
   3  -7  12       15.48       16.17      3.18 o 
  -7  -6  12       13.15       17.91      2.53 o 
  -6  -6  12        0.11        1.86      2.65 o 
  -5  -6  12      265.52      286.89     11.67 o 
  -4  -6  12      112.73       89.35      5.83 o 
  -3  -6  12      245.56      230.41      9.55 o 
  -2  -6  12       31.09       31.78      2.44 o 
  -1  -6  12       62.08       62.35      2.46 o 
   0  -6  12        0.86        0.78      1.68 o 
   1  -6  12      102.61       99.83      3.10 o 
   2  -6  12        1.99        2.64      1.59 o 
   3  -6  12       46.48       51.91      4.11 o 
   4  -6  12       95.81       96.78      5.57 o 
   5  -6  12       56.48       76.36      5.30 o 
  -7  -5  12       43.14       46.51      3.09 o 
  -6  -5  12       41.31       47.09      3.09 o 
  -5  -5  12      104.55      101.88      5.17 o 
  -4  -5  12       62.07       54.35      4.51 o 
  -3  -5  12       38.34       37.12      3.71 o 
  -2  -5  12      596.43      579.53     13.31 o 
  -1  -5  12       11.29        8.51      1.12 o 
   0  -5  12      357.56      350.49      6.73 o 
   1  -5  12       92.74       90.94      2.84 o 
   2  -5  12       49.14       44.67      1.81 o 
   3  -5  12       24.64       26.07      2.15 o 
   4  -5  12      281.59      267.00      9.55 o 
   5  -5  12       15.43       15.38      2.92 o 
   6  -5  12        0.29        2.65      2.65 o 
  -7  -4  12        2.18        1.33      1.87 o 
  -6  -4  12      101.37      103.95      4.30 o 
  -5  -4  12      180.22      174.27      7.69 o 
  -4  -4  12      109.21       96.49      3.74 o 
  -3  -4  12      261.64      288.44     11.80 o 
  -2  -4  12       63.64       49.32      3.98 o 
  -1  -4  12      159.22      155.65      3.62 o 
   0  -4  12        8.36        6.41      0.99 o 
   1  -4  12       32.56       35.25      1.78 o 
   2  -4  12       46.51       47.72      3.50 o 
   3  -4  12      357.09      353.38      6.33 o 
   4  -4  12      275.05      256.02      6.37 o 
   5  -4  12      282.34      281.61     13.52 o 
   6  -4  12      212.62      237.12      6.47 o 
   7  -4  12        0.31        0.13      1.72 o 
  -7  -3  12       64.97       66.62      3.56 o 
  -6  -3  12      213.06      221.54      7.16 o 
  -5  -3  12       43.95       50.63      2.90 o 
  -4  -3  12        8.10        9.85      1.59 o 
  -3  -3  12       23.32       20.57      3.31 o 
  -2  -3  12      323.58      322.25      7.66 o 
  -1  -3  12       24.50       20.69      1.36 o 
   0  -3  12      231.92      228.49      5.11 o 
   1  -3  12      160.53      151.50      3.45 o 
   2  -3  12      844.84      814.23     13.40 o 
   3  -3  12      108.73      117.13      5.23 o 
   4  -3  12       94.35       86.00      4.37 o 
   5  -3  12       15.75       23.61      2.39 o 
   6  -3  12        1.08        0.00      1.31 o 
   7  -3  12        4.38        3.45      1.69 o 
   8  -3  12        0.03        1.18      2.78 o 
  -7  -2  12        0.28       -0.04      1.77 o 
  -6  -2  12        0.91        0.40      2.78 o 
  -5  -2  12       25.89       24.52      2.52 o 
  -4  -2  12        7.30        9.90      1.59 o 
  -3  -2  12        1.26        0.27      0.81 o 
  -2  -2  12       12.77       13.64      1.59 o 
  -1  -2  12      314.90      336.81      5.87 o 
   0  -2  12      235.15      213.43      5.16 o 
   1  -2  12        0.40        0.37      0.98 o 
   2  -2  12      106.70      109.62      3.47 o 
   3  -2  12      202.53      202.55      4.17 o 
   4  -2  12       35.99       32.09      1.68 o 
   5  -2  12       11.98        7.95      1.59 o 
   6  -2  12        6.13       13.43      2.78 o 
   7  -2  12        6.90        6.18      2.52 o 
   8  -2  12       27.68       29.22      6.63 o 
  -7  -1  12       19.82       20.67      2.53 o 
  -6  -1  12      144.33      153.27      4.41 o 
  -5  -1  12       25.17       26.65      1.54 o 
  -4  -1  12       22.94       21.87      1.52 o 
  -3  -1  12        2.79        1.87      1.06 o 
  -2  -1  12       47.07       47.47      1.72 o 
  -1  -1  12       73.61       58.90      1.93 o 
   0  -1  12     1066.13     1110.30     13.64 o 
   1  -1  12       26.84       28.58      1.44 o 
   2  -1  12      186.25      177.04      3.85 o 
   3  -1  12      232.90      240.98      4.62 o 
   4  -1  12       92.97       74.55      7.03 o 
   5  -1  12      167.57      168.77      4.68 o 
   6  -1  12      117.25       98.38      3.46 o 
   7  -1  12        7.78        9.04      1.66 o 
   8  -1  12       25.09       28.70      2.34 o 
   9  -1  12       11.57       16.84      3.58 o 
  -7   0  12       61.11       67.42      3.55 o 
  -6   0  12       58.82       53.08      2.28 o 
  -5   0  12       19.88       18.65      1.42 o 
  -4   0  12        5.46        6.09      1.08 o 
  -3   0  12       90.44       79.90      1.89 o 
  -2   0  12       66.15       61.33      1.85 o 
  -1   0  12      295.53      304.49      4.32 o 
   0   0  12      123.62      117.92      2.19 o 
   1   0  12        0.24        1.22      0.51 o 
   2   0  12       25.87       22.44      1.13 o 
   3   0  12      973.92      921.18     14.90 o 
   4   0  12       38.16       37.44      1.96 o 
   5   0  12      281.13      247.76     13.54 o 
   6   0  12       44.28       58.58      3.71 o 
   7   0  12       77.02       60.83      3.09 o 
   8   0  12      135.22      145.24      4.68 o 
   9   0  12       54.14       53.53      3.17 o 
  10   0  12       30.62       26.51      3.71 o 
  -7   1  12       10.30        8.63      1.96 o 
  -6   1  12       23.01       26.99      1.94 o 
  -5   1  12      150.64      140.10      3.49 o 
  -4   1  12      609.39      597.29      9.39 o 
  -3   1  12       10.39       10.80      1.09 o 
  -2   1  12      182.97      182.55      3.21 o 
  -1   1  12      227.96      221.89      3.72 o 
   0   1  12      109.06      115.21      1.96 o 
   1   1  12      526.03      536.48      6.42 o 
   2   1  12      283.18      267.57      3.50 o 
   3   1  12      165.90      159.65      3.63 o 
   4   1  12      796.81      785.80     13.03 o 
   5   1  12      680.36      686.26     13.81 o 
   6   1  12      719.20      684.18     11.45 o 
   7   1  12        3.38        2.92      1.50 o 
   8   1  12      138.52      119.99      4.11 o 
   9   1  12        5.14        7.73      2.25 o 
  10   1  12        0.31       -0.66      3.05 o 
  -6   2  12       14.61       16.29      1.84 o 
  -5   2  12       64.78       68.38      2.51 o 
  -4   2  12      139.53      144.79      3.47 o 
  -3   2  12        9.60        6.30      1.84 o 
  -2   2  12       47.42       51.46      1.67 o 
  -1   2  12      311.87      307.42      4.65 o 
   0   2  12       46.34       47.12      1.20 o 
   1   2  12      313.45      307.76      4.02 o 
   2   2  12      104.85      117.09      2.41 o 
   3   2  12      344.65      342.58      5.58 o 
   4   2  12      448.22      415.86      7.55 o 
   5   2  12      193.38      190.26      5.02 o 
   6   2  12        9.07        3.82      2.52 o 
   7   2  12       87.80       82.01      2.70 o 
   8   2  12       48.70       57.83      2.90 o 
   9   2  12       10.06        7.75      2.25 o 
  10   2  12       58.37       61.65      3.36 o 
  -6   3  12       11.91       12.12      2.04 o 
  -5   3  12       61.34       53.21      2.31 o 
  -4   3  12       16.95       23.69      1.65 o 
  -3   3  12        4.39        4.11      1.19 o 
  -2   3  12      843.16      795.30     13.73 o 
  -1   3  12       74.05       78.83      1.91 o 
   0   3  12       15.07       12.86      0.67 o 
   1   3  12      394.72      379.81      4.35 o 
   2   3  12      700.77      694.17      7.40 o 
   3   3  12     1265.29     1210.88     14.55 o 
   4   3  12      116.64      112.65      2.52 o 
   5   3  12       67.24       59.89      2.60 o 
   6   3  12      591.26      555.16     11.74 o 
   7   3  12        2.83        2.20      1.21 o 
   8   3  12       34.33       26.29      4.64 o 
   9   3  12       19.47       17.60      1.96 o 
  10   3  12       10.51       10.41      1.99 o 
  11   3  12       19.39       20.57      2.42 o 
  -5   4  12       90.30      114.57      3.92 o 
  -4   4  12       39.31       33.89      2.03 o 
  -3   4  12      158.64      141.20      3.40 o 
  -2   4  12       18.36       28.53      1.82 o 
  -1   4  12        2.20       -0.11      0.71 o 
   0   4  12       36.26       32.64      1.19 o 
   1   4  12       10.65       10.76      0.68 o 
   2   4  12       18.58       18.21      0.74 o 
   3   4  12       32.84       37.43      1.22 o 
   4   4  12       56.62       55.68      3.13 o 
   5   4  12      970.27      913.84     14.43 o 
   6   4  12      105.44      106.48      3.00 o 
   7   4  12      542.12      543.48     17.50 o 
   8   4  12        5.66       10.77      1.59 o 
   9   4  12        1.01        2.92      2.12 o 
  10   4  12      209.63      247.14      6.83 o 
  11   4  12       23.32       28.37      2.71 o 
  -5   5  12        4.41        2.49      1.85 o 
  -4   5  12        4.91        7.02      2.09 o 
  -3   5  12       42.18       38.60      1.94 o 
  -2   5  12       50.64       54.18      2.22 o 
  -1   5  12       16.48       13.72      1.53 o 
   0   5  12        0.65        1.01      0.63 o 
   1   5  12       84.04       84.52      3.02 o 
   2   5  12       88.46       85.04      1.91 o 
   3   5  12       32.94       35.93      1.58 o 
   4   5  12      954.83      929.41     12.48 o 
   5   5  12        0.86       -0.86      0.86 o 
   6   5  12      153.68      167.32      4.00 o 
   7   5  12        4.80        2.82      1.15 o 
   8   5  12       60.87       53.22      2.90 o 
   9   5  12        3.41        3.31      1.50 o 
  10   5  12       19.24       28.11      3.18 o 
  11   5  12        2.91        5.04      2.65 o 
  -4   6  12       12.24       14.56      2.34 o 
  -3   6  12       92.95       86.14      5.28 o 
  -2   6  12       46.32       38.57      1.95 o 
  -1   6  12        0.50        2.60      1.27 o 
   0   6  12      126.68      122.10      2.84 o 
   1   6  12       11.72       12.94      0.97 o 
   2   6  12        5.88        4.20      0.88 o 
   3   6  12      182.69      177.95      3.95 o 
   4   6  12        8.64        7.41      1.08 o 
   5   6  12      187.44      169.13      5.05 o 
   6   6  12       92.56       96.79      2.89 o 
   7   6  12     1021.05      960.50     16.16 o 
   8   6  12        8.44       14.73      1.58 o 
   9   6  12      237.04      248.95      5.60 o 
  10   6  12       55.94       61.25      4.77 o 
  11   6  12       28.23       32.08      3.71 o 
  -3   7  12        2.20        1.91      1.77 o 
  -2   7  12       48.48       58.10      2.50 o 
  -1   7  12       63.45       59.04      2.31 o 
   0   7  12      121.27      112.43      2.92 o 
   1   7  12       61.17       66.09      2.20 o 
   2   7  12       32.90       39.16      1.99 o 
   3   7  12      537.54      530.31      9.62 o 
   4   7  12      152.06      163.71      3.85 o 
   5   7  12        1.45        0.40      2.25 o 
   6   7  12      204.71      187.74      4.38 o 
   7   7  12      143.98      135.43      3.83 o 
   8   7  12       98.99      105.51      3.35 o 
   9   7  12        3.09        0.53      1.25 o 
  10   7  12        0.00       -1.09      1.74 o 
  11   7  12        1.76        3.98      2.39 o 
  -2   8  12       31.49       27.45      2.65 o 
  -1   8  12        1.77        2.01      1.25 o 
   0   8  12      116.21      124.47      3.23 o 
   1   8  12       20.26       21.25      1.52 o 
   2   8  12      213.22      209.58      4.20 o 
   3   8  12        6.92        8.12      1.31 o 
   4   8  12        7.69        4.13      1.21 o 
   5   8  12      183.86      174.25     13.79 o 
   6   8  12       38.09       34.32      2.42 o 
   7   8  12      108.67      110.24      3.42 o 
   8   8  12       85.98       87.62      3.08 o 
   9   8  12      177.38      180.48      4.98 o 
  10   8  12       16.66       19.80      2.10 o 
  -1   9  12       28.01       26.88      2.71 o 
   0   9  12        9.96       11.37      1.95 o 
   1   9  12        0.03        0.23      1.15 o 
   2   9  12       62.55       69.96      3.43 o 
   3   9  12       31.75       33.09      1.99 o 
   4   9  12        0.08       -1.15      1.15 o 
   5   9  12      235.20      248.17      8.48 o 
   6   9  12       18.62       17.50      2.15 o 
   7   9  12       47.03       46.80      3.06 o 
   8   9  12       33.63       43.60      3.53 o 
   9   9  12       52.14       58.29      2.75 o 
  10   9  12       67.45       72.52      6.36 o 
   1  10  12       10.59       10.96      2.65 o 
   2  10  12       13.67       16.77      1.86 o 
   3  10  12        3.11        3.84      1.46 o 
   4  10  12       33.96       35.19      2.11 o 
   5  10  12        0.44       -1.72      1.99 o 
   6  10  12        8.77        8.49      2.25 o 
   7  10  12        4.94        8.12      2.04 o 
   8  10  12       75.03       73.22      3.88 o 
   9  10  12       19.32       27.04      4.24 o 
   3  11  12        2.00        1.01      1.42 o 
   4  11  12        0.34       -0.52      1.42 o 
   5  11  12       53.81       62.86      4.51 o 
   6  11  12        0.43        1.06      3.18 o 
   7  11  12        1.60        5.04      2.92 o 
  -4  -8  13        0.16       -0.27      2.65 o 
  -3  -8  13       12.78       15.64      3.45 o 
  -2  -8  13        8.04       10.27      2.23 o 
  -1  -8  13       41.91       45.14      2.39 o 
   0  -8  13        1.35        1.15      1.66 o 
   1  -8  13       81.43       82.38      4.03 o 
  -5  -7  13        3.49        3.18      2.65 o 
  -4  -7  13       96.25      110.83      6.89 o 
  -3  -7  13      125.79      121.44      7.16 o 
  -2  -7  13       76.43       77.69      3.84 o 
  -1  -7  13        0.31        0.85      1.39 o 
   0  -7  13       77.28       76.35      2.90 o 
   1  -7  13        2.94        1.86      1.69 o 
   2  -7  13       40.20       38.18      3.71 o 
   3  -7  13       13.48       16.44      3.18 o 
  -6  -6  13       16.55       19.09      3.71 o 
  -5  -6  13        3.81        0.80      2.65 o 
  -4  -6  13      209.64      210.00      9.55 o 
  -3  -6  13       24.42       23.86      3.45 o 
  -2  -6  13        6.35        8.97      2.25 o 
  -1  -6  13      120.28      122.05      3.89 o 
   0  -6  13       40.92       42.00      2.06 o 
   1  -6  13       19.74       15.85      1.56 o 
   2  -6  13      204.64      214.15      6.07 o 
   3  -6  13       22.57       24.13      3.18 o 
   4  -6  13       19.22       16.70      3.18 o 
  -7  -5  13      164.39      178.10      6.36 o 
  -6  -5  13       22.19       21.31      3.05 o 
  -5  -5  13       42.99       50.23      3.19 o 
  -4  -5  13      210.96      213.18      9.55 o 
  -3  -5  13       21.35       15.64      2.92 o 
  -2  -5  13      317.86      324.01     12.20 o 
  -1  -5  13      238.34      233.36      5.07 o 
   0  -5  13       74.58       80.29      2.63 o 
   1  -5  13      163.34      156.55      3.96 o 
   2  -5  13       37.35       40.88      2.08 o 
   3  -5  13        4.56        4.51      2.39 o 
   4  -5  13        0.79        0.80      2.12 o 
   5  -5  13        0.31        0.27      2.39 o 
  -7  -4  13       11.11       11.67      2.44 o 
  -6  -4  13        0.05        0.80      1.69 o 
  -5  -4  13        0.74       -0.20      1.59 o 
  -4  -4  13      149.65      171.29      5.43 o 
  -3  -4  13       23.20       23.26      4.37 o 
  -2  -4  13       58.51       53.82      4.24 o 
  -1  -4  13      325.41      324.29      7.39 o 
   0  -4  13       48.72       52.74      2.19 o 
   1  -4  13       67.83       72.39      2.44 o 
   2  -4  13      210.74      214.93      4.73 o 
   3  -4  13       35.19       29.43      2.92 o 
   4  -4  13      504.72      496.35     14.85 o 
   5  -4  13       56.53       57.54      4.51 o 
   6  -4  13        4.56        2.57      1.77 o 
   7  -4  13       66.34       80.34      5.57 o 
  -7  -3  13      133.37      136.84      5.34 o 
  -6  -3  13       38.87       35.77      2.71 o 
  -5  -3  13      166.79      174.54      5.51 o 
  -4  -3  13       11.69       14.58      1.77 o 
  -3  -3  13       24.58       18.53      4.24 o 
  -2  -3  13      379.24      367.59     14.45 o 
  -1  -3  13       39.71       49.74      2.21 o 
   0  -3  13        1.84       -1.16      1.86 o 
   1  -3  13     1415.27     1460.96     23.02 o 
   2  -3  13        0.36       -0.40      0.96 o 
   3  -3  13       52.45       51.20      2.53 o 
   4  -3  13        7.65        4.45      1.59 o 
   5  -3  13      157.28      162.71      7.03 o 
   6  -3  13        1.41        0.53      1.50 o 
   7  -3  13       18.97       20.18      2.25 o 
  -7  -2  13        0.09       -1.69      1.69 o 
  -6  -2  13       60.30       62.55      3.74 o 
  -5  -2  13       27.82       29.17      3.45 o 
  -4  -2  13       23.74       22.27      2.15 o 
  -3  -2  13       22.62       24.93      4.91 o 
  -2  -2  13       34.80       30.47      2.15 o 
  -1  -2  13      353.99      342.91     11.14 o 
   0  -2  13      220.91      213.90      7.03 o 
   1  -2  13        3.27        6.37      1.27 o 
   2  -2  13       22.71       27.69      2.28 o 
   3  -2  13        6.89        7.43      1.40 o 
   4  -2  13      276.07      262.23      8.75 o 
   5  -2  13        0.48       -1.21      1.21 o 
   6  -2  13      146.77      136.28      4.40 o 
   7  -2  13        7.88        6.43      1.77 o 
   8  -2  13        1.57       -0.89      1.59 o 
  -7  -1  13       39.57       45.05      3.17 o 
  -6  -1  13       80.28       93.30      3.51 o 
  -5  -1  13      606.67      606.46     16.33 o 
  -4  -1  13      105.60       96.69      3.03 o 
  -3  -1  13       79.27       67.68      3.71 o 
  -2  -1  13      223.66      232.56     10.74 o 
  -1  -1  13      256.25      265.21      6.49 o 
   0  -1  13       10.09        9.76      0.92 o 
   1  -1  13        0.84        2.02      1.86 o 
   2  -1  13      193.86      199.73      5.09 o 
   3  -1  13      417.30      405.96      8.83 o 
   4  -1  13       71.56       60.26      3.05 o 
   5  -1  13       28.25       29.17      1.63 o 
   6  -1  13        2.56        0.58      1.40 o 
   7  -1  13       63.48       63.55      3.19 o 
   8  -1  13        2.41        1.67      1.59 o 
   9  -1  13        9.75        8.36      2.06 o 
  -7   0  13        5.54        0.80      2.39 o 
  -6   0  13       33.07       33.61      2.22 o 
  -5   0  13        0.60       -0.92      1.05 o 
  -4   0  13        0.20       -0.12      0.89 o 
  -3   0  13       17.13       18.75      1.44 o 
  -2   0  13      120.36      113.19      2.39 o 
  -1   0  13        0.05        0.63      0.86 o 
   0   0  13      398.87      392.99      7.31 o 
   1   0  13      179.06      190.20      3.76 o 
   2   0  13       65.56       76.76      4.77 o 
   3   0  13       41.78       38.33      2.23 o 
   4   0  13       56.29       38.66      2.25 o 
   5   0  13       26.92       18.53      4.91 o 
   6   0  13      706.27      671.00     13.65 o 
   7   0  13      163.54      149.81      4.69 o 
   8   0  13        9.63        7.86      1.85 o 
   9   0  13        1.33        0.30      1.72 o 
  -6   1  13       30.79       30.15      1.87 o 
  -5   1  13       85.88       85.64      2.74 o 
  -4   1  13       66.20       82.72      3.67 o 
  -3   1  13      117.96      115.28      2.84 o 
  -2   1  13       12.24       13.00      0.97 o 
  -1   1  13       16.73       19.04      1.03 o 
   0   1  13      588.98      610.61      7.28 o 
   1   1  13       11.91       13.98      0.79 o 
   2   1  13      124.71      143.40      2.39 o 
   3   1  13       88.43       79.70      4.77 o 
   4   1  13      328.22      327.57      7.44 o 
   5   1  13      531.13      489.79     10.45 o 
   6   1  13        1.58        1.25      0.92 o 
   7   1  13       60.48       61.58      8.88 o 
   8   1  13        5.74        9.58      1.99 o 
   9   1  13      118.51      125.09      4.91 o 
  10   1  13        1.68        3.67      1.96 o 
  -6   2  13       73.30       74.85      3.65 o 
  -5   2  13        3.58        3.10      1.25 o 
  -4   2  13        1.99        2.74      1.16 o 
  -3   2  13       13.03       16.65      1.41 o 
  -2   2  13      160.22      149.14      3.26 o 
  -1   2  13       38.54       43.58      1.50 o 
   0   2  13      365.06      347.41      4.51 o 
   1   2  13      125.58      119.96      2.09 o 
   2   2  13      221.95      208.87      3.19 o 
   3   2  13      822.47      794.68     27.97 o 
   4   2  13        0.92       -1.01      1.02 o 
   5   2  13       10.31       10.20      2.92 o 
   6   2  13       49.28       55.52      3.31 o 
   7   2  13       44.80       38.03      4.91 o 
   8   2  13      144.77      133.51      4.40 o 
   9   2  13        3.20        3.98      1.69 o 
  10   2  13        3.11        5.15      1.77 o 
  -5   3  13        8.75       12.57      1.46 o 
  -4   3  13      198.26      200.01      4.39 o 
  -3   3  13      372.89      346.39      6.18 o 
  -2   3  13       76.51       75.02      2.64 o 
  -1   3  13      308.82      324.76      5.59 o 
   0   3  13       10.41        7.81      0.72 o 
   1   3  13       14.04       14.02      0.69 o 
   2   3  13       72.53       77.95      1.50 o 
   3   3  13        1.50        2.67      1.38 o 
   4   3  13        0.22       -0.22      1.02 o 
   5   3  13     1011.14      950.90     18.80 o 
   6   3  13       70.76       61.76      2.79 o 
   7   3  13        0.09       -0.93      1.12 o 
   8   3  13      137.08      145.03      6.36 o 
   9   3  13       26.03       28.12      2.44 o 
  10   3  13        4.03        2.83      1.77 o 
  -5   4  13        5.77        5.30      1.87 o 
  -4   4  13       52.20       53.64      2.37 o 
  -3   4  13      131.29      133.90      3.43 o 
  -2   4  13      286.72      255.65      5.70 o 
  -1   4  13       32.17       25.40      1.67 o 
   0   4  13      413.83      414.42      5.21 o 
   1   4  13      263.08      261.08      3.56 o 
   2   4  13       37.58       43.06      1.25 o 
   3   4  13      308.46      289.29      4.58 o 
   4   4  13       52.71       56.91      2.11 o 
   5   4  13       29.96       29.02      1.65 o 
   6   4  13      103.89      103.29      3.81 o 
   7   4  13       34.26       43.03      2.60 o 
   8   4  13       58.81       50.64      2.79 o 
   9   4  13       27.70       27.58      3.18 o 
  10   4  13        1.24        3.71      2.39 o 
  -4   5  13       28.67       24.21      2.19 o 
  -3   5  13       11.83       11.55      1.41 o 
  -2   5  13       46.91       48.91      2.11 o 
  -1   5  13      323.52      289.12      6.25 o 
   0   5  13        0.70        1.33      0.68 o 
   1   5  13       31.47       35.05      1.31 o 
   2   5  13      132.46      130.33      3.14 o 
   3   5  13      143.43      159.91      4.48 o 
   4   5  13       56.52       52.19      2.99 o 
   5   5  13      267.12      256.54      5.19 o 
   6   5  13       52.18       55.33      2.23 o 
   7   5  13        3.90        4.76      1.17 o 
   8   5  13      127.40      130.43      7.42 o 
   9   5  13       56.55       68.67      4.51 o 
  10   5  13       93.87      114.28      6.10 o 
  -3   6  13        2.11        4.31      1.36 o 
  -2   6  13       37.40       33.87      1.94 o 
  -1   6  13      125.41      131.72      3.85 o 
   0   6  13        0.30       -0.99      0.99 o 
   1   6  13       51.64       52.38      2.14 o 
   2   6  13      336.45      325.67      7.05 o 
   3   6  13        4.46        4.85      1.05 o 
   4   6  13      841.50      791.00     12.89 o 
   5   6  13       90.60       78.05      2.61 o 
   6   6  13      197.49      176.24      4.19 o 
   7   6  13        1.10        1.84      1.17 o 
   8   6  13        7.02       10.48      1.42 o 
   9   6  13        2.38        3.74      2.12 o 
  10   6  13       22.62       30.23      3.71 o 
  -2   7  13       47.39       45.30      2.22 o 
  -1   7  13        0.12       -0.98      1.16 o 
   0   7  13        3.56        2.95      2.32 o 
   1   7  13        9.02        8.77      1.13 o 
   2   7  13      270.04      272.42      5.56 o 
   3   7  13      124.51      122.75      3.29 o 
   4   7  13       10.76        6.45      1.66 o 
   5   7  13      136.00      133.56      5.70 o 
   6   7  13        4.06        5.93      1.31 o 
   7   7  13      121.52      123.64      3.54 o 
   8   7  13       11.38       13.61      1.62 o 
   9   7  13       23.38       17.40      1.84 o 
  10   7  13       18.00       24.60      4.77 o 
  -1   8  13        0.17       -1.19      1.19 o 
   0   8  13        4.59        7.07      1.55 o 
   1   8  13      144.50      170.40      4.27 o 
   2   8  13       25.61       25.31      2.72 o 
   3   8  13       35.95       35.92      1.97 o 
   4   8  13      155.46      155.47      8.62 o 
   5   8  13       32.62       28.53      2.29 o 
   6   8  13      209.33      210.53      6.23 o 
   7   8  13       24.72       27.04      1.82 o 
   8   8  13       22.97       19.69      1.88 o 
   9   8  13        3.98        5.62      1.49 o 
  10   8  13       10.87       12.25      1.73 o 
   0   9  13       67.61       67.19      2.70 o 
   1   9  13        4.36        5.25      1.52 o 
   2   9  13        9.93       14.13      1.65 o 
   3   9  13       99.27      103.83      3.39 o 
   4   9  13        2.02        1.11      1.59 o 
   5   9  13        0.26       -0.66      1.50 o 
   6   9  13        9.52        9.84      2.25 o 
   7   9  13       85.91       86.91      4.07 o 
   8   9  13        3.81        2.98      1.46 o 
   9   9  13      126.73      132.16      4.13 o 
   2  10  13       42.89       46.65      2.48 o 
   3  10  13       32.64       38.40      2.27 o 
   4  10  13       27.13       29.51      2.92 o 
   5  10  13      147.93      152.92      5.47 o 
   6  10  13        6.41        7.07      4.11 o 
   7  10  13       18.46       22.74      2.60 o 
   8  10  13       47.65       53.59      3.43 o 
   5  11  13        0.59        0.38      1.77 o 
   6  11  13       28.43       28.37      4.51 o 
  -4  -7  14        4.97        3.98      2.92 o 
  -3  -7  14       26.80       30.49      4.24 o 
  -2  -7  14      154.22      150.61      5.44 o 
  -1  -7  14       12.16       13.15      2.15 o 
   0  -7  14        6.79        3.26      2.11 o 
   1  -7  14      209.23      234.92      9.01 o 
   2  -7  14       62.13       71.06      5.30 o 
  -5  -6  14       86.35       97.84      6.63 o 
  -4  -6  14        0.58       -1.59      2.39 o 
  -3  -6  14      305.31      296.43     11.93 o 
  -2  -6  14        5.42        4.51      2.65 o 
  -1  -6  14      113.56      118.13      4.68 o 
   0  -6  14       78.08       73.93      2.84 o 
   1  -6  14       22.36       22.79      1.82 o 
   2  -6  14       12.80       12.46      2.65 o 
   3  -6  14       62.41       60.72      4.51 o 
   4  -6  14       24.63       30.49      3.71 o 
  -6  -5  14       97.28       91.76      5.44 o 
  -5  -5  14        5.59        1.15      3.05 o 
  -4  -5  14        0.40       -0.53      2.39 o 
  -3  -5  14       55.65       58.07      5.04 o 
  -2  -5  14      230.62      234.65     10.08 o 
  -1  -5  14       34.71       35.08      2.53 o 
   0  -5  14      266.48      257.34      6.53 o 
   1  -5  14      143.30      139.61      3.70 o 
   2  -5  14       53.46       55.56      3.05 o 
   3  -5  14      148.20      140.79      6.36 o 
   4  -5  14        0.98        0.80      2.39 o 
   5  -5  14       79.67       80.60      5.57 o 
  -6  -4  14       38.14       37.52      6.76 o 
  -5  -4  14       83.07       79.36      3.92 o 
  -4  -4  14       90.98       99.47      4.00 o 
  -3  -4  14       89.15      100.63      3.88 o 
  -2  -4  14       50.61       48.26      4.24 o 
  -1  -4  14      195.82      184.54      8.22 o 
   0  -4  14       19.76       23.01      2.55 o 
   1  -4  14       73.43       67.44      2.41 o 
   2  -4  14       62.11       57.56      2.98 o 
   3  -4  14      117.10      129.66      6.10 o 
   4  -4  14        5.27        4.24      2.39 o 
   5  -4  14       22.41       24.92      3.45 o 
   6  -4  14      158.83      171.02      7.69 o 
  -6  -3  14       99.69      107.61      4.68 o 
  -5  -3  14       19.01       15.43      2.92 o 
  -4  -3  14      225.91      224.37      6.45 o 
  -3  -3  14       11.05        8.52      1.99 o 
  -2  -3  14       17.32       13.87      1.77 o 
  -1  -3  14        5.33        4.77      2.39 o 
   0  -3  14     1129.63     1172.83     22.38 o 
   1  -3  14       11.95       11.23      1.21 o 
   2  -3  14       65.39       66.43      8.35 o 
   3  -3  14      151.67      170.03      4.86 o 
   4  -3  14       10.02        3.98      2.12 o 
   5  -3  14      120.82      129.00      4.31 o 
   6  -3  14        1.23       -1.59      1.59 o 
   7  -3  14        0.25        0.00      1.69 o 
  -6  -2  14      140.71      144.84      5.62 o 
  -5  -2  14       72.01       78.80      3.81 o 
  -4  -2  14      113.26      115.41      4.38 o 
  -3  -2  14        1.54        3.39      1.40 o 
  -2  -2  14       13.93       15.00      1.77 o 
  -1  -2  14      392.34      428.59     22.01 o 
   0  -2  14       10.59       16.04      2.25 o 
   1  -2  14      256.77      261.09      9.15 o 
   2  -2  14      218.89      204.80      5.40 o 
   3  -2  14      176.40      180.39      5.02 o 
   4  -2  14       39.33       38.93      2.39 o 
   5  -2  14        2.55       -0.37      1.59 o 
   6  -2  14      208.57      211.81      5.97 o 
   7  -2  14        1.03        1.72      1.69 o 
   8  -2  14       52.28       54.09      5.04 o 
  -6  -1  14       21.48       19.92      2.13 o 
  -5  -1  14        0.39        0.43      1.42 o 
  -4  -1  14       53.28       66.65      2.80 o 
  -3  -1  14        1.21        1.56      0.69 o 
  -2  -1  14       70.31       63.97      6.89 o 
  -1  -1  14      619.30      589.71     17.37 o 
   0  -1  14       11.40       19.27      2.04 o 
   1  -1  14        2.95        4.02      1.12 o 
   2  -1  14     2161.58     2133.73     46.80 o 
   3  -1  14      144.10      160.66      4.57 o 
   4  -1  14      115.11      115.49      3.81 o 
   5  -1  14      264.01      269.92      9.01 o 
   6  -1  14       16.49       13.74      1.99 o 
   7  -1  14      125.12      119.53      4.40 o 
   8  -1  14        1.45       -0.47      1.59 o 
  -6   0  14        1.20        1.19      2.25 o 
  -5   0  14      144.20      138.32      3.47 o 
  -4   0  14       14.29       21.97      1.54 o 
  -3   0  14       41.26       37.60      1.84 o 
  -2   0  14       86.69       86.74      2.79 o 
  -1   0  14       46.60       44.07      2.42 o 
   0   0  14       57.01       60.88      1.97 o 
   1   0  14      661.91      709.97     11.33 o 
   2   0  14       54.04       53.10      2.55 o 
   3   0  14      345.85      366.42      8.27 o 
   4   0  14       18.79       18.21      2.52 o 
   5   0  14       79.70       74.69      3.00 o 
   6   0  14        4.05        5.30      2.12 o 
   7   0  14        5.23        4.01      1.72 o 
   8   0  14      138.49      145.95      5.30 o 
   9   0  14        0.04        0.40      1.69 o 
  -6   1  14        1.40        0.69      1.36 o 
  -5   1  14      123.06      120.73      3.33 o 
  -4   1  14       20.83       24.11      1.61 o 
  -3   1  14       14.09       11.59      1.28 o 
  -2   1  14      192.37      200.81      4.02 o 
  -1   1  14       20.62       25.23      1.52 o 
   0   1  14      225.18      216.31      4.55 o 
   1   1  14      336.56      343.29      5.78 o 
   2   1  14      169.89      173.37      4.59 o 
   3   1  14       31.82       37.61      2.23 o 
   4   1  14      572.94      524.61     11.06 o 
   5   1  14      680.77      652.50     13.51 o 
   6   1  14      801.74      728.64     35.26 o 
   7   1  14        4.12        2.39      2.12 o 
   8   1  14        0.07        2.14      1.59 o 
   9   1  14       35.67       28.49      2.53 o 
  -5   2  14       99.89      107.84      3.16 o 
  -4   2  14       33.61       30.72      2.03 o 
  -3   2  14      203.21      188.57      4.02 o 
  -2   2  14      193.56      198.73      4.67 o 
  -1   2  14      113.78      105.82      2.63 o 
   0   2  14      522.32      521.62      9.28 o 
   1   2  14        1.78        0.15      0.60 o 
   2   2  14        1.85        2.70      1.08 o 
   3   2  14        4.64        5.57      1.21 o 
   4   2  14        4.24        1.10      1.21 o 
   5   2  14       85.05       79.92      3.17 o 
   6   2  14        8.22        9.60      2.52 o 
   7   2  14       53.91       55.95      3.98 o 
   8   2  14        2.35        4.24      2.12 o 
   9   2  14        7.16        7.89      1.85 o 
  10   2  14       78.13       87.21      6.50 o 
  -5   3  14        2.92        4.29      1.47 o 
  -4   3  14        1.61       -1.08      1.08 o 
  -3   3  14       88.64       93.77      2.78 o 
  -2   3  14      437.60      423.95      8.28 o 
  -1   3  14      183.02      172.75      3.66 o 
   0   3  14       21.06       26.02      1.34 o 
   1   3  14       97.84      100.11      1.95 o 
   2   3  14      158.63      155.90      3.25 o 
   3   3  14       40.60       32.47      2.04 o 
   4   3  14      367.92      360.49      8.27 o 
   5   3  14       52.12       54.76      4.11 o 
   6   3  14      242.45      249.73      8.48 o 
   7   3  14       41.74       45.00      2.71 o 
   8   3  14      103.45       96.51      5.30 o 
   9   3  14       47.87       53.82      4.24 o 
  10   3  14       31.72       31.13      2.71 o 
  -4   4  14       21.54       20.16      1.70 o 
  -3   4  14      176.32      181.25      6.02 o 
  -2   4  14        3.16        3.10      1.27 o 
  -1   4  14       26.90       21.58      2.77 o 
   0   4  14      294.79      283.69      7.13 o 
   1   4  14      235.02      225.06      3.81 o 
   2   4  14      167.05      177.59      3.22 o 
   3   4  14      103.11      109.39      2.86 o 
   4   4  14        0.81        0.38      0.97 o 
   5   4  14       33.17       35.27      1.77 o 
   6   4  14       53.25       47.93      7.29 o 
   7   4  14        0.21       -0.59      1.21 o 
   8   4  14       34.42       30.80      4.51 o 
   9   4  14        8.52        7.16      2.65 o 
  10   4  14      196.66      226.96      9.01 o 
  -4   5  14       37.56       36.32      2.90 o 
  -3   5  14        4.31        6.71      1.39 o 
  -2   5  14       27.60       27.89      2.12 o 
  -1   5  14       21.85       25.72      1.88 o 
   0   5  14      438.02      433.14      8.32 o 
   1   5  14       55.51       53.08      2.08 o 
   2   5  14       97.89      100.12      2.38 o 
   3   5  14     1053.50     1015.11     16.28 o 
   4   5  14       91.34       90.95      2.80 o 
   5   5  14       70.47       67.81      2.46 o 
   6   5  14      318.59      321.26      6.37 o 
   7   5  14       57.50       56.51      2.98 o 
   8   5  14       40.63       39.39      2.60 o 
   9   5  14       55.33       64.17      4.51 o 
  10   5  14       11.99        9.01      2.92 o 
  -3   6  14       42.76       43.69      2.63 o 
  -2   6  14        0.32        0.44      1.15 o 
  -1   6  14       76.10       68.76      2.95 o 
   0   6  14        2.08        1.24      1.22 o 
   1   6  14       35.13       32.93      3.33 o 
   2   6  14       10.37        9.89      1.26 o 
   3   6  14      211.17      188.14      5.42 o 
   4   6  14        4.18        1.93      1.05 o 
   5   6  14       10.86       13.82      1.42 o 
   6   6  14        0.41       -1.06      1.07 o 
   7   6  14       64.23       56.13      2.39 o 
   8   6  14       99.10       88.80      3.08 o 
   9   6  14        1.11        0.93      1.50 o 
  10   6  14       26.33       25.19      3.45 o 
  -2   7  14        0.02        0.86      1.33 o 
  -1   7  14       61.37       58.79      2.49 o 
   0   7  14        0.28       -0.66      1.50 o 
   1   7  14       28.97       28.86      1.86 o 
   2   7  14      131.95      145.74      3.79 o 
   3   7  14        4.23        9.18      2.65 o 
   4   7  14        0.14       -2.12      2.12 o 
   5   7  14       62.41       61.14      2.46 o 
   6   7  14      107.02       95.34      3.11 o 
   7   7  14        9.85       10.35      1.69 o 
   8   7  14      157.76      160.44      4.38 o 
   9   7  14       10.50       11.11      1.58 o 
  10   7  14       52.59       56.52      5.17 o 
  -1   8  14       14.67       12.79      1.65 o 
   0   8  14       52.40       47.33      5.57 o 
   1   8  14       20.47       17.69      2.23 o 
   2   8  14       67.83       69.02      3.15 o 
   3   8  14       31.13       26.75      2.29 o 
   4   8  14       95.13      100.08      4.01 o 
   5   8  14        7.91        7.25      2.12 o 
   6   8  14       10.35       12.63      1.58 o 
   7   8  14        0.62        1.78      1.27 o 
   8   8  14        3.06        2.99      1.42 o 
   9   8  14        9.07        8.41      1.67 o 
  10   8  14        0.77        0.27      2.65 o 
   1   9  14       12.20       10.72      2.15 o 
   2   9  14       70.51       71.72      2.98 o 
   3   9  14        1.25        0.32      1.86 o 
   4   9  14       27.34       29.25      2.60 o 
   5   9  14       37.68       43.58      3.45 o 
   6   9  14      119.38      130.45      4.90 o 
   7   9  14        0.48       -0.18      1.22 o 
   8   9  14       55.96       61.80      2.94 o 
   9   9  14        1.74        2.89      1.85 o 
   3  10  14        0.64       -0.14      1.77 o 
   4  10  14       47.72       45.29      3.12 o 
   5  10  14       23.26       22.92      2.48 o 
   6  10  14        0.07       -1.06      1.69 o 
   7  10  14       35.42       39.97      3.17 o 
   8  10  14        7.11        9.55      3.45 o 
  -3  -7  15        2.69        1.33      2.92 o 
  -2  -7  15        0.27        1.33      2.92 o 
  -1  -7  15       22.54       21.62      2.42 o 
   0  -7  15       78.79       87.23      6.10 o 
   1  -7  15        9.71       12.46      2.92 o 
  -4  -6  15        0.43        0.80      2.65 o 
  -3  -6  15       45.79       44.01      4.77 o 
  -2  -6  15      124.85      129.13      7.42 o 
  -1  -6  15      272.32      290.32      8.25 o 
   0  -6  15       72.71       81.13      5.57 o 
   1  -6  15      133.56      143.21      4.83 o 
   2  -6  15        4.11        2.39      2.39 o 
   3  -6  15       71.07       70.53      5.04 o 
  -5  -5  15      104.86      117.83      9.94 o 
  -4  -5  15      107.38       97.84      6.36 o 
  -3  -5  15       37.66       30.23      3.98 o 
  -2  -5  15      152.59      153.25      7.69 o 
  -1  -5  15       47.59       45.87      4.51 o 
   0  -5  15       63.02       63.41      3.36 o 
   1  -5  15       12.55       13.38      2.25 o 
   2  -5  15       37.33       41.17      2.71 o 
   3  -5  15       12.71       14.32      2.92 o 
   4  -5  15      109.32      103.41      5.83 o 
  -5  -4  15       72.02       68.00      3.84 o 
  -4  -4  15      151.07      139.09      4.94 o 
  -3  -4  15      182.37      187.99      9.01 o 
  -2  -4  15       77.98       81.93      5.83 o 
  -1  -4  15       99.62       97.04      6.10 o 
   0  -4  15      383.37      372.80     13.52 o 
   1  -4  15      486.01      483.03     10.68 o 
   2  -4  15        9.22       10.60      1.72 o 
   3  -4  15      164.75      175.26      7.16 o 
   4  -4  15      110.59      114.54      5.83 o 
   5  -4  15        3.25        3.45      2.39 o 
  -6  -3  15        4.91        5.20      2.15 o 
  -5  -3  15      559.62      525.33     12.42 o 
  -4  -3  15        0.08        1.59      1.69 o 
  -3  -3  15       53.31       55.53      3.17 o 
  -2  -3  15      467.71      491.51     19.49 o 
  -1  -3  15       90.05       87.50      5.57 o 
   0  -3  15       22.78       22.27      3.18 o 
   1  -3  15       16.29       12.04      1.72 o 
   2  -3  15        0.28       -0.27      1.40 o 
   3  -3  15       45.87       48.66      2.90 o 
   4  -3  15       25.75       24.92      3.18 o 
   5  -3  15        6.06       15.38      2.92 o 
   6  -3  15       36.30       37.31      2.62 o 
   7  -3  15       10.73       14.05      3.18 o 
  -6  -2  15      185.73      203.90     10.08 o 
  -5  -2  15      136.26      129.86      5.02 o 
  -4  -2  15       30.71       26.77      4.51 o 
  -3  -2  15        9.04        3.20      1.59 o 
  -2  -2  15       35.07       43.85      3.98 o 
  -1  -2  15      178.63      167.93      4.97 o 
   0  -2  15      680.48      688.32     22.01 o 
   1  -2  15      101.97      107.75      3.76 o 
   2  -2  15       35.38       27.60      2.10 o 
   3  -2  15      903.19      923.60     18.35 o 
   4  -2  15        0.33        1.89      1.46 o 
   5  -2  15        1.98        0.27      2.12 o 
   6  -2  15      124.40      128.76      4.50 o 
   7  -2  15        3.69        6.79      3.05 o 
  -6  -1  15       73.44       83.26      6.36 o 
  -5  -1  15       31.39       31.06      3.86 o 
  -4  -1  15       61.43       54.59      2.99 o 
  -3  -1  15       53.21       69.78      3.25 o 
  -2  -1  15       78.03       72.34      3.31 o 
  -1  -1  15      143.85      126.78      4.26 o 
   0  -1  15      206.31      228.08      7.03 o 
   1  -1  15      100.96      100.24      3.84 o 
   2  -1  15       46.43       46.95      2.60 o 
   3  -1  15       15.76       22.98      1.96 o 
   4  -1  15       10.49       11.67      1.69 o 
   5  -1  15       14.65       13.26      2.39 o 
   6  -1  15       37.97       41.89      3.71 o 
   7  -1  15       18.88       24.80      2.78 o 
   8  -1  15        1.40       -1.59      1.59 o 
  -5   0  15        0.86        0.43      1.42 o 
  -4   0  15      138.36      146.31      3.53 o 
  -3   0  15       26.42       33.19      2.69 o 
  -2   0  15        0.82       -0.34      0.96 o 
  -1   0  15       32.74       36.79      1.92 o 
   0   0  15       10.80       12.84      1.57 o 
   1   0  15      482.68      480.10     10.13 o 
   2   0  15      499.22      537.55     20.42 o 
   3   0  15       25.24       29.96      2.52 o 
   4   0  15      190.99      186.52      5.21 o 
   5   0  15       74.90       73.80      3.17 o 
   6   0  15      291.35      275.22      9.55 o 
   7   0  15       73.25       72.65      4.77 o 
   8   0  15        5.39        3.82      2.12 o 
   9   0  15       27.93       32.88      3.98 o 
  -5   1  15        2.53        0.21      1.18 o 
  -4   1  15      141.43      150.72      3.69 o 
  -3   1  15      131.72      119.62      3.07 o 
  -2   1  15       23.15       26.11      1.73 o 
  -1   1  15      254.28      239.29      9.09 o 
   0   1  15      477.66      472.34     15.10 o 
   1   1  15      552.77      594.22     21.34 o 
   2   1  15       18.77       17.71      3.05 o 
   3   1  15      136.99      131.33      7.16 o 
   4   1  15      619.72      600.85     24.66 o 
   5   1  15      275.14      264.55      6.61 o 
   6   1  15       21.37       14.32      1.69 o 
   7   1  15       17.76       16.17      2.65 o 
   8   1  15      156.13      162.00      7.16 o 
   9   1  15       11.28       13.17      2.23 o 
  -5   2  15       13.25       13.34      1.79 o 
  -4   2  15        9.73        8.92      1.39 o 
  -3   2  15       74.60       67.83      2.42 o 
  -2   2  15       90.59       87.08      3.28 o 
  -1   2  15       79.90       93.25      2.88 o 
   0   2  15      347.91      330.15      8.24 o 
   1   2  15      273.90      291.50      5.40 o 
   2   2  15       24.10       18.13      1.57 o 
   3   2  15      211.57      193.57      5.16 o 
   4   2  15     1278.99     1189.34     23.07 o 
   5   2  15      128.72      134.27      4.38 o 
   6   2  15        4.66        6.26      1.50 o 
   7   2  15      118.92      128.86      6.10 o 
   8   2  15      102.95      107.38      5.57 o 
   9   2  15       15.74       15.91      3.18 o 
  -4   3  15       42.41       44.43      2.18 o 
  -3   3  15       30.12       34.90      1.88 o 
  -2   3  15      122.35      135.51      3.89 o 
  -1   3  15      229.93      217.71      4.97 o 
   0   3  15        2.59        2.46      1.46 o 
   1   3  15      182.49      171.46      3.72 o 
   2   3  15      543.42      521.04     18.96 o 
   3   3  15      505.19      508.53     22.01 o 
   4   3  15       33.38       27.70      2.15 o 
   5   3  15      313.69      263.64     10.21 o 
   6   3  15       40.96       40.11      2.53 o 
   7   3  15        1.45        0.40      1.31 o 
   8   3  15       43.90       37.39      3.45 o 
   9   3  15       13.60       12.46      2.92 o 
  -4   4  15       22.63       20.56      2.03 o 
  -3   4  15        0.13        0.23      1.18 o 
  -2   4  15       65.89       60.81      2.79 o 
  -1   4  15       39.57       42.75      2.22 o 
   0   4  15       25.55       23.93      2.04 o 
   1   4  15      131.22      143.38      3.38 o 
   2   4  15        4.54        4.12      1.03 o 
   3   4  15      136.77      120.53      4.90 o 
   4   4  15     1031.16      978.56     20.85 o 
   5   4  15        3.36        4.92      1.99 o 
   6   4  15       94.05       80.75      3.43 o 
   7   4  15      182.14      186.88      8.09 o 
   8   4  15        2.25        1.99      1.50 o 
   9   4  15       37.53       42.16      3.71 o 
  10   4  15        2.61        3.18      2.65 o 
  -3   5  15       26.01       29.78      1.95 o 
  -2   5  15      136.25      142.16      4.20 o 
  -1   5  15       42.88       46.55      3.35 o 
   0   5  15      290.19      293.67      7.58 o 
   1   5  15       13.26       11.42      1.72 o 
   2   5  15        2.90        2.48      1.17 o 
   3   5  15      241.80      226.51      4.76 o 
   4   5  15        0.67       -0.43      1.01 o 
   5   5  15       28.34       28.17      1.71 o 
   6   5  15       48.71       39.81      2.08 o 
   7   5  15        7.41        4.74      1.59 o 
   8   5  15       49.42       43.60      2.79 o 
   9   5  15        2.47       -0.53      2.12 o 
  10   5  15       35.75       51.44      4.24 o 
  -2   6  15       35.89       30.50      1.97 o 
  -1   6  15        5.52        4.17      2.12 o 
   0   6  15       16.34       13.42      2.04 o 
   1   6  15        3.29        3.82      1.72 o 
   2   6  15      208.57      205.93      4.53 o 
   3   6  15       33.39       40.28      1.99 o 
   4   6  15       39.19       43.68      3.11 o 
   5   6  15       39.43       29.48      2.30 o 
   6   6  15      105.47      116.88      3.39 o 
   7   6  15       37.78       41.37      2.25 o 
   8   6  15        0.08       -0.15      1.12 o 
   9   6  15       47.50       48.93      3.06 o 
  10   6  15        5.22        5.04      2.65 o 
  -1   7  15       19.97       22.63      2.04 o 
   0   7  15       82.26       83.73      4.00 o 
   1   7  15       92.78       80.57      3.82 o 
   2   7  15        1.03       -1.10      1.46 o 
   3   7  15      439.83      426.01     10.13 o 
   4   7  15        0.80        1.91      1.27 o 
   5   7  15       40.45       41.22      3.66 o 
   6   7  15        3.04        2.93      1.27 o 
   7   7  15       17.01       17.88      1.67 o 
   8   7  15        4.31        4.86      1.42 o 
   9   7  15        1.97        0.75      1.32 o 
   0   8  15        5.15        4.27      1.96 o 
   1   8  15       23.33       23.13      2.48 o 
   2   8  15        1.73        2.77      1.66 o 
   3   8  15       21.21       25.91      2.55 o 
   4   8  15      222.49      210.96      6.43 o 
   5   8  15       55.12       58.02      3.43 o 
   6   8  15       34.64       38.69      2.27 o 
   7   8  15        8.08        7.24      1.58 o 
   8   8  15       71.06       83.64      3.17 o 
   9   8  15       29.25       35.38      2.32 o 
   1   9  15        4.75        8.75      3.45 o 
   2   9  15        0.25        2.12      2.92 o 
   3   9  15      161.90      171.67      6.23 o 
   4   9  15       20.35       19.31      2.42 o 
   5   9  15       34.00       37.81      5.30 o 
   6   9  15       38.25       40.23      2.93 o 
   7   9  15        1.07        1.81      1.36 o 
   8   9  15        0.33       -0.02      1.42 o 
   4  10  15       26.18       30.28      2.87 o 
   5  10  15       29.70       44.74      6.76 o 
   6  10  15       17.52       16.64      2.29 o 
   7  10  15        6.48        7.69      3.18 o 
  -3  -6  16       32.15       32.35      4.51 o 
  -2  -6  16       24.36       31.29      4.24 o 
  -1  -6  16       55.34       55.15      5.30 o 
   0  -6  16      101.81       93.86      6.36 o 
   1  -6  16        0.54        0.08      1.77 o 
   2  -6  16        3.04        5.04      2.65 o 
  -4  -5  16       13.59       10.61      3.45 o 
  -3  -5  16      162.43      160.68      8.48 o 
  -2  -5  16       25.43       20.95      3.71 o 
  -1  -5  16        0.38        2.39      2.92 o 
   0  -5  16        3.46        7.16      2.92 o 
   1  -5  16        2.67        3.89      1.66 o 
   2  -5  16        4.14        1.33      2.12 o 
   3  -5  16      198.12      211.59      8.48 o 
   4  -5  16       15.44       11.67      2.92 o 
  -5  -4  16        5.47        4.91      2.15 o 
  -4  -4  16      112.02      108.79      7.95 o 
  -3  -4  16       72.43       91.74      6.36 o 
  -2  -4  16       10.26       13.26      3.18 o 
  -1  -4  16      361.30      368.55     13.79 o 
   0  -4  16      442.67      467.98     16.44 o 
   1  -4  16        4.47        2.39      1.52 o 
   2  -4  16      171.14      178.98      5.40 o 
   3  -4  16        0.22        0.00      2.12 o 
   4  -4  16       37.72       41.89      3.98 o 
   5  -4  16        0.37       -2.39      2.39 o 
  -5  -3  16       26.03       30.13      2.98 o 
  -4  -3  16      353.12      355.93      9.25 o 
  -3  -3  16        1.73        2.36      1.66 o 
  -2  -3  16       42.22       43.43      2.87 o 
  -1  -3  16      340.21      340.45     12.99 o 
   0  -3  16       74.74       77.42      5.83 o 
   1  -3  16        9.19        8.85      1.72 o 
   2  -3  16      142.78      146.64      6.63 o 
   3  -3  16       28.79       32.19      2.34 o 
   4  -3  16       93.93       91.48      5.04 o 
   5  -3  16      145.63      158.29      7.16 o 
   6  -3  16        0.37       -0.53      2.65 o 
  -5  -2  16      267.05      276.34      6.65 o 
  -4  -2  16      163.82      169.47      5.78 o 
  -3  -2  16       10.61        8.14      1.85 o 
  -2  -2  16      206.36      237.22      9.81 o 
  -1  -2  16       31.24       30.94      2.35 o 
   0  -2  16        9.08        4.24      2.65 o 
   1  -2  16      800.01      812.11     16.34 o 
   2  -2  16      294.68      308.62      7.51 o 
   3  -2  16        0.03        1.59      1.47 o 
   4  -2  16      216.39      201.47      5.78 o 
   5  -2  16       18.32       15.64      2.65 o 
   6  -2  16        0.72        3.18      2.39 o 
   7  -2  16        0.27        0.27      1.87 o 
  -5  -1  16      173.98      153.37      4.73 o 
  -4  -1  16       86.17       96.53      3.61 o 
  -3  -1  16       12.71       17.86      1.75 o 
  -2  -1  16      286.27      280.45      7.36 o 
  -1  -1  16        7.37        5.45      1.66 o 
   0  -1  16       62.76       64.96      4.77 o 
   1  -1  16       67.29       52.76      4.77 o 
   2  -1  16        0.56       -0.30      1.27 o 
   3  -1  16       21.28       19.82      1.91 o 
   4  -1  16        0.70        1.47      1.86 o 
   5  -1  16      433.07      401.70     12.46 o 
   6  -1  16       69.92       70.53      4.77 o 
   7  -1  16       53.40       53.03      4.24 o 
   8  -1  16        0.58       -1.33      2.39 o 
  -5   0  16      166.35      184.46      5.20 o 
  -4   0  16        9.25        7.16      1.68 o 
  -3   0  16       76.11       82.45      3.03 o 
  -2   0  16       84.96       85.50      2.99 o 
  -1   0  16        0.22        1.53      1.08 o 
   0   0  16      194.44      221.65      5.99 o 
   1   0  16      208.12      221.40      9.28 o 
   2   0  16        0.06        1.48      1.27 o 
   3   0  16       40.52       31.09      3.58 o 
   4   0  16      149.01      149.95      5.17 o 
   5   0  16       93.72       88.77      3.65 o 
   6   0  16       13.99       10.61      2.65 o 
   7   0  16       25.57       25.19      3.18 o 
   8   0  16       21.12       30.76      3.71 o 
  -5   1  16       17.90       15.89      2.53 o 
  -4   1  16        0.15       -1.04      1.15 o 
  -3   1  16       22.47       25.14      2.45 o 
  -2   1  16      145.76      148.92      6.23 o 
  -1   1  16       55.39       54.15      4.24 o 
   0   1  16       79.27       90.64      3.50 o 
   1   1  16      892.92      843.43     26.51 o 
   2   1  16       32.43       29.24      2.65 o 
   3   1  16       13.06       13.04      1.66 o 
   4   1  16      152.48      156.17      4.71 o 
   5   1  16        4.60        0.53      1.31 o 
   6   1  16       64.06       77.95      9.01 o 
   7   1  16       40.60       42.95      3.71 o 
   8   1  16        2.23        1.59      2.39 o 
  -4   2  16       30.63       30.68      1.93 o 
  -3   2  16       59.03       63.06      2.44 o 
  -2   2  16       44.89       47.07      2.33 o 
  -1   2  16       11.85       17.63      1.96 o 
   0   2  16      198.40      210.89     12.20 o 
   1   2  16        1.96        3.98      2.39 o 
   2   2  16        0.60        0.68      1.27 o 
   3   2  16      332.69      357.95     17.23 o 
   4   2  16       26.16       28.40      2.04 o 
   5   2  16        1.68        1.33      1.31 o 
   6   2  16      118.47      109.97      4.11 o 
   7   2  16        4.15        6.63      2.39 o 
   8   2  16        2.56        2.65      2.39 o 
   9   2  16       10.59       14.85      2.92 o 
  -4   3  16        1.75       -0.42      1.22 o 
  -3   3  16       63.67       60.33      2.48 o 
  -2   3  16       42.71       47.55      2.48 o 
  -1   3  16      110.58      113.10      4.14 o 
   0   3  16      243.84      239.53      6.43 o 
   1   3  16       95.00       73.18      5.30 o 
   2   3  16        1.24        0.27      3.45 o 
   3   3  16      449.50      427.82     13.79 o 
   4   3  16        0.10       -1.21      1.21 o 
   5   3  16        4.05        4.57      1.59 o 
   6   3  16      389.12      355.91      8.64 o 
   7   3  16        1.69        2.92      2.12 o 
   8   3  16      134.59      150.87      6.89 o 
   9   3  16       45.74       45.87      3.98 o 
  -3   4  16       50.98       48.43      2.28 o 
  -2   4  16       63.57       67.60      2.90 o 
  -1   4  16      158.56      152.34      5.09 o 
   0   4  16      157.30      148.11      8.88 o 
   1   4  16      116.49       90.41      6.10 o 
   2   4  16      168.89      176.38      4.58 o 
   3   4  16       26.68       24.39      1.96 o 
   4   4  16        3.81        5.74      2.12 o 
   5   4  16      272.12      274.31      7.16 o 
   6   4  16       12.40        6.97      1.59 o 
   7   4  16       11.88        5.04      1.50 o 
   8   4  16       80.10       71.39      3.55 o 
   9   4  16        1.50       -0.53      2.12 o 
  -2   5  16        2.21        1.16      1.42 o 
  -1   5  16      157.61      160.81      5.47 o 
   0   5  16       11.98       13.54      2.04 o 
   1   5  16       35.78       33.14      3.98 o 
   2   5  16       94.71       85.24      2.67 o 
   3   5  16      237.09      225.73      5.60 o 
   4   5  16      152.02      137.06      3.54 o 
   5   5  16      169.37      177.51      4.23 o 
   6   5  16        0.29        0.27      1.33 o 
   7   5  16       19.13       18.93      2.15 o 
   8   5  16       45.14       45.61      2.90 o 
   9   5  16        4.99        5.04      2.39 o 
  -2   6  16       16.42       21.74      2.13 o 
  -1   6  16       16.16       17.33      2.29 o 
   0   6  16        0.05        0.97      1.66 o 
   1   6  16       19.60       19.36      3.45 o 
   2   6  16      107.36      111.74      3.16 o 
   3   6  16        0.03       -0.99      0.99 o 
   4   6  16      201.63      204.34      4.77 o 
   5   6  16       26.15       23.89      1.80 o 
   6   6  16        0.53       -0.39      1.22 o 
   7   6  16       12.17       11.98      1.58 o 
   8   6  16        4.16        5.04      1.69 o 
   9   6  16        0.47        1.99      1.69 o 
  -1   7  16       37.35       46.67      3.46 o 
   0   7  16        1.89        1.24      1.77 o 
   1   7  16       31.46       33.94      4.24 o 
   2   7  16       52.45       53.82      5.30 o 
   3   7  16       14.36       13.71      1.58 o 
   4   7  16       95.38       88.81      3.25 o 
   5   7  16      197.03      188.22      4.66 o 
   6   7  16       42.60       40.39      2.20 o 
   7   7  16       14.99       21.92      2.42 o 
   8   7  16       47.17       49.34      2.58 o 
   9   7  16        2.47        4.51      1.87 o 
   1   8  16        0.90       -1.33      2.65 o 
   2   8  16        9.73        6.89      3.18 o 
   3   8  16       13.19       14.09      2.39 o 
   4   8  16       50.17       63.67      3.50 o 
   5   8  16        2.61        1.02      1.24 o 
   6   8  16        2.37       -0.54      1.36 o 
   7   8  16       21.19       24.44      2.02 o 
   8   8  16       37.39       36.02      2.76 o 
   9   8  16        1.21       -1.33      2.65 o 
   2   9  16       31.60       35.79      4.77 o 
   3   9  16       17.55       22.46      2.48 o 
   4   9  16       21.70       26.06      2.68 o 
   5   9  16       85.08       85.17      4.14 o 
   6   9  16       76.36       87.43      3.48 o 
   7   9  16       32.07       32.75      2.39 o 
   8   9  16        0.51       -1.33      2.65 o 
  -3  -5  17        0.26        0.00      2.92 o 
  -2  -5  17       77.18       75.57      5.83 o 
  -1  -5  17       26.70       19.89      3.71 o 
   0  -5  17      107.31      112.42      7.16 o 
   1  -5  17       70.32       64.96      5.57 o 
   2  -5  17        1.46       -2.12      2.12 o 
  -4  -4  17       28.04       24.39      3.71 o 
  -3  -4  17       62.30       60.19      5.57 o 
  -2  -4  17        1.90        1.86      2.65 o 
  -1  -4  17       44.02       48.79      4.77 o 
   0  -4  17       12.81        8.48      3.18 o 
   1  -4  17      224.68      219.28      9.81 o 
   2  -4  17       30.87       34.08      2.60 o 
   3  -4  17      138.55      141.85      6.63 o 
   4  -4  17       16.15       19.09      3.18 o 
  -4  -3  17       19.26       21.55      2.68 o 
  -3  -3  17      247.14      257.68      7.44 o 
  -2  -3  17        2.76        2.92      2.65 o 
  -1  -3  17       33.39       36.06      4.51 o 
   0  -3  17      217.47      243.40     10.61 o 
   1  -3  17       16.62       14.85      3.45 o 
   2  -3  17       70.33       66.94      3.31 o 
   3  -3  17       18.27       22.61      2.23 o 
   4  -3  17        8.05        7.69      2.65 o 
   5  -3  17       10.35       12.99      2.92 o 
  -4  -2  17      363.98      375.54     12.99 o 
  -3  -2  17      100.75      101.73      5.97 o 
  -2  -2  17        8.48        7.73      2.39 o 
  -1  -2  17      303.76      297.76     11.93 o 
   0  -2  17       73.94       68.67      5.30 o 
   1  -2  17       64.20       70.53      5.57 o 
   2  -2  17       27.22       26.40      2.92 o 
   3  -2  17      126.05      135.56      7.56 o 
   4  -2  17        6.43        3.45      2.12 o 
   5  -2  17       35.99       38.71      3.71 o 
   6  -2  17      122.67      117.72      6.36 o 
  -4  -1  17      226.30      238.58      6.05 o 
  -3  -1  17       93.98      107.72      3.61 o 
  -2  -1  17       22.83       21.74      2.29 o 
  -1  -1  17      111.49      105.53      6.63 o 
   0  -1  17      270.17      270.98     11.14 o 
   1  -1  17      157.25      183.22      8.75 o 
   2  -1  17      155.07      161.84      5.03 o 
   3  -1  17       39.34       35.31      2.35 o 
   4  -1  17       25.60       22.21      3.98 o 
   5  -1  17        2.12       -1.33      2.12 o 
   6  -1  17       53.64       49.58      4.24 o 
   7  -1  17       23.70       22.01      3.18 o 
  -4   0  17       98.31      105.73      3.81 o 
  -3   0  17        8.61        9.57      1.73 o 
  -2   0  17       81.98       85.14      4.24 o 
  -1   0  17       55.07       67.16      3.18 o 
   0   0  17      193.59      166.78      8.22 o 
   1   0  17       58.64       53.56      5.04 o 
   2   0  17      288.40      290.56      7.20 o 
   3   0  17      389.17      387.99     10.74 o 
   4   0  17       60.01       58.06      3.06 o 
   5   0  17      204.35      199.82      5.97 o 
   6   0  17       57.48       52.23      4.24 o 
   7   0  17       48.15       42.16      3.98 o 
  -4   1  17        7.24        0.84      1.63 o 
  -3   1  17        5.41        7.17      1.41 o 
  -2   1  17       59.22       65.45      3.50 o 
  -1   1  17      153.96      154.29      6.50 o 
   0   1  17       34.88       30.76      3.71 o 
   1   1  17      112.78      123.56      6.89 o 
   2   1  17      226.89      232.71      9.28 o 
   3   1  17       95.17       97.80      3.69 o 
   4   1  17        5.94       11.63      1.72 o 
   5   1  17       90.45       72.56      5.30 o 
   6   1  17       13.75       14.42      1.96 o 
   7   1  17        3.11        1.33      2.39 o 
   8   1  17       20.37       21.21      3.18 o 
  -3   2  17       13.61       14.50      1.73 o 
  -2   2  17      123.03      116.26      4.52 o 
  -1   2  17       21.26       24.87      2.35 o 
   0   2  17       48.27       51.17      4.77 o 
   1   2  17      153.70      156.97      7.95 o 
   2   2  17       34.63       34.17      2.29 o 
   3   2  17        9.81        7.07      2.92 o 
   4   2  17       29.91       26.12      3.18 o 
   5   2  17      339.48      343.65     15.38 o 
   6   2  17        9.41        8.37      1.69 o 
   7   2  17      177.37      169.96      7.42 o 
   8   2  17       34.77       39.77      3.98 o 
  -3   3  17       10.16        9.30      1.67 o 
  -2   3  17      145.38      141.63      7.03 o 
  -1   3  17       22.17       17.59      2.15 o 
   0   3  17       10.64        9.28      3.18 o 
   1   3  17      325.77      303.06     12.20 o 
   2   3  17       52.07       48.52      4.77 o 
   3   3  17      203.55      188.82      5.70 o 
   4   3  17       68.59       74.29      3.25 o 
   5   3  17       45.50       41.18      4.24 o 
   6   3  17      149.35      138.05      6.10 o 
   7   3  17        0.91       -0.05      1.59 o 
   8   3  17       47.83       54.62      4.51 o 
   9   3  17        7.42        9.55      2.92 o 
  -2   4  17       70.58       78.88      3.19 o 
  -1   4  17        5.24        4.66      1.72 o 
   0   4  17       76.05       73.18      5.57 o 
   1   4  17      152.44      156.17      8.22 o 
   2   4  17       26.90       19.89      3.18 o 
   3   4  17       87.13       74.93      8.22 o 
   4   4  17      182.15      172.51      8.35 o 
   5   4  17        8.99        6.86      1.69 o 
   6   4  17      153.82      140.11      5.70 o 
   7   4  17       45.38       63.36      3.84 o 
   8   4  17        1.14        5.83      2.65 o 
   9   4  17       29.91       32.88      3.71 o 
  -2   5  17       15.98       18.04      1.93 o 
  -1   5  17        9.75        9.07      2.25 o 
   0   5  17      148.92      166.25      8.75 o 
   1   5  17       56.61       60.98      5.57 o 
   2   5  17       19.59        7.95      2.65 o 
   3   5  17      186.22      182.80      4.26 o 
   4   5  17       53.08       49.47      2.32 o 
   5   5  17       67.78       64.21      3.98 o 
   6   5  17      123.53      128.98      5.44 o 
   7   5  17       16.10       13.86      1.96 o 
   8   5  17        5.77        6.43      2.12 o 
   9   5  17        2.72        6.36      2.65 o 
  -1   6  17       56.43       59.94      6.76 o 
   0   6  17       57.48       66.55      6.10 o 
   1   6  17        0.61       -0.80      2.39 o 
   2   6  17       14.54       13.79      3.18 o 
   3   6  17       91.45       98.55      3.07 o 
   4   6  17       23.25       25.72      1.80 o 
   5   6  17      137.83      137.24      4.54 o 
   6   6  17       17.69       19.15      2.05 o 
   7   6  17       17.41       14.25      2.04 o 
   8   6  17       38.13       38.83      2.98 o 
   9   6  17       45.22       39.84      2.98 o 
   0   7  17       22.50       18.30      3.98 o 
   1   7  17       37.63       39.24      4.77 o 
   2   7  17        3.00        3.71      2.92 o 
   3   7  17      109.84      111.52      3.45 o 
   4   7  17        0.63        1.11      1.18 o 
   5   7  17       35.15       36.16      2.14 o 
   6   7  17       15.69       16.26      1.67 o 
   7   7  17       10.52        8.48      1.52 o 
   8   7  17       20.57       21.52      1.98 o 
   2   8  17        0.43        1.59      2.92 o 
   3   8  17       32.77       30.23      4.51 o 
   4   8  17        0.42        0.21      1.42 o 
   5   8  17       57.45       62.69      2.82 o 
   6   8  17       58.33       59.65      2.85 o 
   7   8  17       24.00       33.43      2.32 o 
   8   8  17       22.27       28.48      3.10 o 
   4   9  17       13.39       12.73      2.29 o 
   5   9  17       16.25       14.94      1.92 o 
   6   9  17        4.12        1.41      1.38 o 
  -2  -4  18      240.76      253.21     11.67 o 
  -1  -4  18        1.93        1.06      3.18 o 
   0  -4  18       12.24        6.89      3.45 o 
   1  -4  18       37.96       34.47      4.51 o 
   2  -4  18        2.04       -0.27      2.65 o 
   3  -4  18       13.33        8.22      2.65 o 
  -3  -3  18       25.84       31.33      2.93 o 
  -2  -3  18       22.30       25.45      4.24 o 
  -1  -3  18       34.20       30.23      3.98 o 
   0  -3  18        8.98        6.89      3.18 o 
   1  -3  18      236.80      222.19     10.08 o 
   2  -3  18       35.67       27.84      3.71 o 
   3  -3  18        0.76       -0.64      1.59 o 
   4  -3  18       93.41      106.59      5.83 o 
  -3  -2  18       97.74       91.09      4.38 o 
  -2  -2  18      132.18      140.53      8.22 o 
  -1  -2  18       62.06       62.57      5.30 o 
   0  -2  18      116.82      112.69      6.89 o 
   1  -2  18      108.36      105.26      6.63 o 
   2  -2  18       13.62        9.28      3.18 o 
   3  -2  18      137.14      135.05      5.04 o 
   4  -2  18       22.26       18.83      2.92 o 
   5  -2  18        0.82       -0.53      2.12 o 
  -3  -1  18       53.68       62.59      3.81 o 
  -2  -1  18        7.68        8.75      3.18 o 
  -1  -1  18        0.57        0.27      2.65 o 
   0  -1  18       24.86       26.25      3.71 o 
   1  -1  18      150.66      144.77      7.95 o 
   2  -1  18        0.31       -1.86      2.39 o 
   3  -1  18      146.43      141.13      4.71 o 
   4  -1  18      103.97      103.59      4.64 o 
   5  -1  18        5.07        5.30      2.65 o 
   6  -1  18       56.84       46.93      3.98 o 
  -3   0  18       66.89       77.62      9.94 o 
  -2   0  18      179.51      181.62      9.28 o 
  -1   0  18      152.88      147.95      7.95 o 
   0   0  18      186.83      179.50      9.01 o 
   1   0  18       47.25       58.86      5.04 o 
   2   0  18      105.91      109.77      6.63 o 
   3   0  18      176.26      202.66      5.80 o 
   4   0  18       29.86       28.47      2.29 o 
   5   0  18       29.07       20.12      3.45 o 
   6   0  18       47.95       42.42      3.98 o 
   7   0  18        8.07        3.98      2.92 o 
  -3   1  18      112.61      116.42      8.48 o 
  -2   1  18        4.08        2.02      1.85 o 
  -1   1  18       12.92       13.52      3.18 o 
   0   1  18       31.63       37.92      4.24 o 
   1   1  18       11.84        7.95      2.92 o 
   2   1  18       27.42       30.23      3.71 o 
   3   1  18       57.60       56.22      5.57 o 
   4   1  18        5.74        5.60      1.66 o 
   5   1  18       70.25       68.75      3.36 o 
   6   1  18      351.73      343.10     11.40 o 
   7   1  18        9.69        6.10      2.65 o 
  -3   2  18       21.10       25.75      2.13 o 
  -2   2  18        4.04        1.40      1.72 o 
  -1   2  18      128.05      128.86      7.42 o 
   0   2  18      247.38      209.47      9.81 o 
   1   2  18       15.43       12.46      3.18 o 
   2   2  18      255.02      238.90     10.34 o 
   3   2  18       55.97       61.77      3.06 o 
   4   2  18        7.82        6.06      1.47 o 
   5   2  18      216.74      214.19     11.40 o 
   6   2  18       39.92       36.39      2.53 o 
   7   2  18        0.51        0.27      2.12 o 
   8   2  18       14.23       15.91      3.18 o 
  -2   3  18        0.50       -1.72      1.72 o 
  -1   3  18       49.22       50.64      4.77 o 
   0   3  18       66.29       68.94      5.83 o 
   1   3  18        0.36       -1.86      2.39 o 
   2   3  18      102.20       95.45      6.10 o 
   3   3  18       72.73       74.08      3.37 o 
   4   3  18        2.28        4.99      1.59 o 
   5   3  18      298.17      288.99     10.74 o 
   6   3  18        6.17        6.35      1.77 o 
   7   3  18        1.45        1.39      1.59 o 
   8   3  18      146.20      162.80      7.42 o 
  -2   4  18       30.61       30.94      2.39 o 
  -1   4  18       12.99       12.46      3.45 o 
   0   4  18       65.56       66.55      5.83 o 
   1   4  18      170.36      153.78      8.22 o 
   2   4  18      123.81      113.75      6.89 o 
   3   4  18       20.75       25.65      3.58 o 
   4   4  18      147.35      144.40      4.84 o 
   5   4  18       73.04       75.20      4.51 o 
   6   4  18        0.02       -0.80      1.50 o 
   7   4  18       15.74       15.01      2.15 o 
   8   4  18       42.63       41.10      3.98 o 
  -1   5  18       15.69       13.79      3.45 o 
   0   5  18        2.27        3.18      2.92 o 
   1   5  18       67.52       66.02      5.83 o 
   2   5  18        3.80        5.57      2.92 o 
   3   5  18       29.82       27.84      3.98 o 
   4   5  18      146.04      140.77      4.84 o 
   5   5  18       69.19       64.48      4.77 o 
   6   5  18        1.67        0.53      1.59 o 
   7   5  18       57.41       59.57      3.55 o 
   8   5  18       37.46       32.22      2.71 o 
   0   6  18       82.14       97.84      6.89 o 
   1   6  18       29.18       30.49      4.51 o 
   2   6  18        0.26        1.33      2.65 o 
   3   6  18        2.35        0.53      2.65 o 
   4   6  18      154.44      155.37      4.07 o 
   5   6  18        2.68        1.86      1.56 o 
   6   6  18      137.14      148.15      5.22 o 
   7   6  18       16.58       15.89      3.05 o 
   8   6  18        6.52        5.95      1.96 o 
   1   7  18        3.37        5.30      3.18 o 
   2   7  18        1.35       -0.53      2.65 o 
   3   7  18        3.46        5.04      3.18 o 
   4   7  18       31.91       35.69      2.17 o 
   5   7  18       17.04       18.33      1.83 o 
   6   7  18       17.89       17.16      1.80 o 
   7   7  18       85.02       89.68      3.39 o 
   8   7  18        1.04        2.50      1.77 o 
   3   8  18       83.11      100.76      7.69 o 
   4   8  18        5.27        6.93      1.49 o 
   5   8  18        0.02       -0.48      2.14 o 
   6   8  18       37.81       42.43      3.00 o 
  -1  -3  19       10.34        7.95      3.18 o 
   0  -3  19      112.26      119.05      7.42 o 
   1  -3  19        0.53        0.27      2.92 o 
   2  -3  19       32.24       35.79      4.51 o 
  -2  -2  19        0.64        2.65      2.92 o 
  -1  -2  19       41.75       42.69      4.77 o 
   0  -2  19       51.06       50.38      5.04 o 
   1  -2  19       50.06       44.54      4.77 o 
   2  -2  19        8.78        3.45      3.18 o 
   3  -2  19       48.82       44.54      4.77 o 
   4  -2  19       19.92       19.09      3.18 o 
  -2  -1  19       83.86       86.97      6.63 o 
  -1  -1  19      113.24      124.09      7.69 o 
   0  -1  19       23.10       16.44      3.45 o 
   1  -1  19       70.53       78.75      6.10 o 
   2  -1  19      104.50      114.01      7.16 o 
   3  -1  19       56.78       55.15      5.04 o 
   4  -1  19       69.91       76.08      3.69 o 
   5  -1  19        0.24        2.65      2.39 o 
  -2   0  19      142.31      147.42      8.48 o 
  -1   0  19       20.36       22.27      3.98 o 
   0   0  19        0.31       -2.39      2.39 o 
   1   0  19      103.01       95.19      6.63 o 
   2   0  19      110.30      107.65      6.63 o 
   3   0  19       63.38       64.17      5.30 o 
   4   0  19        6.55        5.61      1.77 o 
   5   0  19       73.17       83.20      5.17 o 
   6   0  19        0.06        3.18      2.39 o 
  -2   1  19       61.81       71.06      6.36 o 
  -1   1  19        0.40       -2.39      2.39 o 
   0   1  19        6.33        5.30      2.92 o 
   1   1  19      172.33      175.53      8.75 o 
   2   1  19       11.58        8.75      3.18 o 
   3   1  19       48.50       45.34      4.51 o 
   4   1  19       21.55       22.21      2.25 o 
   5   1  19       36.40       36.08      2.60 o 
   6   1  19       16.44       11.93      2.92 o 
   7   1  19        0.17       -2.12      2.39 o 
  -2   2  19        3.80       -0.80      2.92 o 
  -1   2  19        8.08       10.61      3.18 o 
   0   2  19        5.87       10.61      3.18 o 
   1   2  19      216.67      217.68     10.34 o 
   2   2  19        5.71        5.57      2.92 o 
   3   2  19       33.64       36.59      4.24 o 
   4   2  19      117.07      126.20     11.80 o 
   5   2  19       79.93       85.70      3.81 o 
   6   2  19      125.56      125.97      7.69 o 
   7   2  19       14.05       16.44      2.92 o 
  -1   3  19        0.29       -2.65      2.65 o 
   0   3  19       28.89       28.37      3.98 o 
   1   3  19       71.39       78.48      5.83 o 
   2   3  19        6.96        3.98      2.65 o 
   3   3  19       32.03       25.72      3.98 o 
   4   3  19       10.08       11.50      1.91 o 
   5   3  19       49.59       55.89      3.06 o 
   6   3  19        5.08        3.66      1.77 o 
   7   3  19       50.26       46.09      2.98 o 
  -1   4  19       22.17       27.04      4.24 o 
   0   4  19       25.20       23.86      3.98 o 
   1   4  19       10.97        6.36      2.92 o 
   2   4  19       10.30        9.01      3.18 o 
   3   4  19      104.72      105.00      6.89 o 
   4   4  19       39.04       38.37      2.68 o 
   5   4  19        3.65        2.03      1.59 o 
   6   4  19      183.41      179.89      6.76 o 
   7   4  19       98.10       95.66      4.26 o 
   8   4  19      124.36      132.57      6.89 o 
   0   5  19      146.40      158.03      8.75 o 
   1   5  19       22.67       20.42      3.98 o 
   2   5  19       13.82       18.03      3.71 o 
   3   5  19       45.21       41.89      4.51 o 
   4   5  19       11.97       13.84      2.04 o 
   5   5  19      105.44      117.69      4.52 o 
   6   5  19       22.13       22.04      2.53 o 
   7   5  19       44.43       39.08      5.57 o 
   1   6  19       42.76       38.18      4.77 o 
   2   6  19        1.86        4.77      3.18 o 
   3   6  19       31.94       31.82      4.24 o 
   4   6  19        0.34       -0.51      1.59 o 
   5   6  19       42.82       39.03      2.79 o 
   6   6  19       86.49       93.33      4.20 o 
   7   6  19        1.51        0.61      1.77 o 
   3   7  19       27.60       29.96      4.51 o 
   4   7  19       45.21       40.57      4.77 o 
   5   7  19       31.92       31.82      2.17 o 
   6   7  19        0.04       -0.18      1.27 o 
   0  -2  20       54.91       61.78      5.57 o 
   1  -2  20        8.95       13.52      3.71 o 
   2  -2  20        2.89        3.45      3.18 o 
   3  -2  20       59.62       53.82      5.04 o 
  -1  -1  20       27.69       21.74      3.98 o 
   0  -1  20       17.76       14.85      3.45 o 
   1  -1  20        1.37        2.39      3.18 o 
   2  -1  20       16.15       22.27      3.71 o 
   3  -1  20       98.39      101.55      6.89 o 
   4  -1  20        3.46        5.18      1.85 o 
  -1   0  20       64.23       62.31      5.83 o 
   0   0  20        3.41        2.65      2.92 o 
   1   0  20       24.77       26.25      3.98 o 
   2   0  20       54.83       52.50      5.04 o 
   3   0  20       56.69       57.27      5.30 o 
   4   0  20       48.00       48.37      4.51 o 
   5   0  20        7.05        5.04      2.65 o 
  -1   1  20        0.66        1.06      2.92 o 
   0   1  20       67.32       74.24      6.36 o 
   1   1  20        9.48       17.76      3.45 o 
   2   1  20      130.48      132.57      7.95 o 
   3   1  20       12.31       18.30      3.71 o 
   4   1  20       13.89       14.30      2.10 o 
   5   1  20       29.34       24.95      2.92 o 
   6   1  20       12.16        7.42      2.92 o 
  -1   2  20       50.03       47.73      5.04 o 
   0   2  20        4.93        0.53      2.92 o 
   1   2  20       17.77       26.51      3.98 o 
   2   2  20       61.09       69.20      5.57 o 
   3   2  20        8.38       12.99      3.45 o 
   4   2  20        4.77        6.63      2.65 o 
   5   2  20       21.77       28.18      2.48 o 
   6   2  20       17.21       19.52      2.23 o 
   0   3  20        0.89        2.92      2.92 o 
   1   3  20        3.89        3.71      2.65 o 
   2   3  20       15.22       15.11      3.45 o 
   3   3  20       59.43       46.14      4.77 o 
   4   3  20       73.45       95.45      6.36 o 
   5   3  20        0.46        0.00      1.50 o 
   6   3  20       59.66       67.79      4.91 o 
   1   4  20      105.05      115.07      7.42 o 
   2   4  20       18.67       11.93      3.45 o 
   3   4  20        0.04        0.27      2.39 o 
   4   4  20        8.38        7.16      2.92 o 
   5   4  20      180.14      191.34      6.05 o 
   6   4  20       11.14       17.42      3.45 o 
   7   4  20       66.57       69.47      5.04 o 
   2   5  20        2.40        1.86      2.92 o 
   3   5  20        0.19        0.80      2.65 o 
   4   5  20       15.21       11.40      3.45 o 
   5   5  20       21.98       22.90      2.35 o 
   6   5  20       85.52       85.45      5.83 o 
   3   6  20       36.85       47.73      5.30 o 
   4   6  20       38.02       33.67      4.77 o 
   5   6  20        3.14        0.61      1.77 o 
   1   0  21       70.93       74.24      6.36 o 
   2   0  21        1.91        1.06      2.92 o 
   3   0  21       51.38       51.17      5.04 o 
   1   1  21       28.15       28.90      4.51 o 
   2   1  21        2.28        0.53      2.65 o 
   3   1  21      161.06      182.42      9.55 o 
   4   1  21        2.52        2.65      2.92 o 
   1   2  21        0.18        2.65      2.92 o 
   2   2  21        1.34        2.92      2.92 o 
   3   2  21        5.81        3.98      2.92 o 
   4   2  21        2.69        5.57      2.92 o 
   5   2  21       16.85       19.59      2.34 o 
   2   3  21       10.62       11.14      3.45 o 
   3   3  21       13.10       13.26      3.45 o 
   4   3  21       37.09       39.24      4.77 o 
   5   3  21       77.42       71.32      5.83 o 
   3   4  21       36.74       32.61      4.51 o 
   4   4  21       13.50       12.20      3.45 o 
   5   4  21       52.36       58.60      5.57 o 
                                                 
